# Supplementary material for: Genome-wide SNP analysis uncovers population structure and genetic differentiation in longan (Dimocarpus longan Lour.)
Source: Front Plant Sci. 2026 Apr 7;17:1796047. doi: 10.3389/fpls.2026.1796047 (PMC13095746; doi:10.3389/fpls.2026.1796047)
Supplement: Supplementary file 1 [file Table1.xlsx]

## Sheet: Table_S1_Integrated
Cluster_order	Sample_ID	Sample_no	Accession_name (Chinese)	Origin	Group	Q1	Q2	Q3	Q4	Raw_Reads	Raw_Bases	Raw_Gb	GC_percent	Q20_percent	Q30_percent
1	A015-101	101	国宝	Guangxi	1	0.6293	1e-05	0.37068	1e-05	43638786	6545817900	6.546	38.04	97.65	93.02
2	A015-19	19	桂圆0501	Guangxi	3	0.31597	1e-05	0.68401	1e-05	48213470	7232020500	7.232	36.11	97.68	93.38
3	A015-104	104	车站	Guangxi	2	0.489214	0.510766	1e-05	1e-05	39774524	5966178600	5.966	37.32	97.44	92.45
4	A015-36	36	大广眼	Guangxi	3	0.345012	1e-05	0.497871	0.157107	48404042	7260606300	7.261	36.32	97.59	93.11
5	A015-63	63	示范园不知名	Guangxi	3	0.197744	1e-05	0.534546	0.2677	46829268	7024390200	7.024	36.97	98.12	94.22
6	A015-70	70	武宣四季龙眼	Guangxi	3	1e-05	1e-05	0.634328	0.365652	50484774	7572716100	7.573	36.57	97.86	93.62
7	A015-102	102	越南迟熟	Vietnam	3	0.186905	1e-05	0.715698	0.097387	40813796	6122069400	6.122	37.25	97.36	92.18
8	A015-33	33	2020-5	Guangxi	2	1e-05	0.533784	0.321721	0.144485	33098726	4964808900	4.965	37.12	97.64	93.32
9	A015-8	8	云南黄壳石硖	Yunnan	1	0.527395	1e-05	0.355208	0.117387	45357194	6803579100	6.804	37.04	97.86	93.94
10	A015-42	42	68-24 J6	Guangxi	2	1e-05	0.595515	0.404465	1e-05	30248524	4537278600	4.537	36.68	97.6	92.88
11	A015-44	44	汾泉青龙-子	Guangxi	3	1e-05	1e-05	0.930079	0.069901	43002904	6450435600	6.45	37.54	97.7	93.15
12	A015-47	47	黎村2号	Guangxi	3	1e-05	1e-05	0.99997	1e-05	54310332	8146549800	8.147	35.94	97.65	93.08
13	A015-48	48	57-27	Guangxi	3	1e-05	1e-05	0.93131	0.06867	44606712	6691006800	6.691	36.31	97.65	92.98
14	A015-45	45	邕宁中秋1	Guangxi	3	1e-05	1e-05	0.99997	1e-05	51803992	7770598800	7.771	36	97.79	93.44
15	A015-41	41	中原	Guangxi	3	1e-05	1e-05	0.918009	0.081971	35731414	5359712100	5.36	36.47	97.64	93.02
16	A015-46	46	吊丝果	Guangxi	3	0.112548	1e-05	0.874638	0.012803	49149636	7372445400	7.372	36.67	97.71	93.26
17	A015-103	103	石石同锅厂	Guangxi	3	0.090273	1e-05	0.909707	1e-05	41068076	6160211400	6.16	37.24	97.52	92.62
18	A015-122	122	木格大乌圆	Guangxi	3	0.485289	1e-05	0.503198	0.011503	36542314	5481347100	5.481	36.91	97.6	93.16
19	A015-30	30	龙茗2	Guangxi	2	0.359741	0.420102	0.1494	0.070757	50218796	7532819400	7.533	36.92	97.74	93.65
20	A015-40	40	早优2号	Fujian	1	0.559402	1e-05	0.440578	1e-05	44792392	6718858800	6.719	37.28	97.48	92.72
21	A015-97	97	三滩冰糖果	Guangxi	3	1e-05	0.376688	0.57106	0.052242	53722862	8058429300	8.058	37.25	97.57	92.76
22	A015-114	114	施春圃	Thailand	2	0.256662	0.539099	0.204229	1e-05	47740804	7161120600	7.161	36.46	97.83	93.91
23	A015-15	15	良庆3	Guangxi	3	1e-05	1e-05	0.99997	1e-05	39435500	5915325000	5.915	35.87	97.65	93.3
24	A015-23	23	迟白露	Guangxi	3	0.149181	1e-05	0.675143	0.175666	42557300	6383595000	6.384	35.91	97.5	92.94
25	A015-1	1	巨龙105	Guangxi	3	1e-05	1e-05	0.637986	0.361994	36400286	5460042900	5.46	35.91	97.38	92.56
26	A015-73	73	e14	Vietnam	3	0.457788	1e-05	0.491812	0.05039	44026976	6604046400	6.604	36.06	97.56	92.74
27	A015-150	150	越南主栽	Vietnam	3	1e-05	1e-05	0.745819	0.254161	35482692	5322403800	5.322	36.24	96.76	90.8
28	A015-52	52	站1号	Guangxi	3	0.192509	1e-05	0.499714	0.307767	53225732	7983859800	7.984	36.53	97.48	92.52
29	A015-10	10	龙优	Fujian	2	0.114501	0.528924	1e-05	0.356565	38316266	5747439900	5.747	36.42	97.45	92.71
30	A015-126	126	大寺龙眼	Guangxi	2	0.221609	0.536804	0.053451	0.188136	39006858	5851028700	5.851	37.12	97.5	92.86
31	A015-119	119	黎村1号	Guangxi	1	0.356846	1e-05	0.314069	0.329075	48734064	7310109600	7.31	36.48	97.87	94
32	A015-172	172	桂明1号	Guangxi	3	1e-05	0.065135	0.60336	0.331495	37795720	5669358000	5.669	34.96	97.58	93.06
33	A015-179	179	桂龙早	Guangxi	2	0.191494	0.386484	0.045206	0.376816	40643310	6096496500	6.096	36.47	97.48	92.75
34	A015-66	66	早熟2号	Guangxi	3	0.329499	1e-05	0.670481	1e-05	45176744	6776511600	6.777	36.36	97.64	92.97
35	A015-9	9	南宁大乌圆	Guangxi	1	0.539382	1e-05	0.391078	0.06953	35587530	5338129500	5.338	36.89	97.6	93.16
36	A015-50	50	冰糖肉	Guangxi	3	0.134077	1e-05	0.504258	0.361655	48470330	7270549500	7.271	35.94	97.74	93.31
37	A015-71	71	西贡一号	Vietnam	3	1e-05	1e-05	0.544031	0.455949	43433218	6514982700	6.515	36.62	97.57	92.8
38	A015-148	148	水南1号	Fujian	3	1e-05	1e-05	0.733484	0.266496	41890276	6283541400	6.284	36.11	97.43	92.66
39	A015-169	169	茂寿	Guangxi	3	1e-05	1e-05	0.732246	0.267734	34236732	5135509800	5.136	35.81	97.58	93.1
40	A015-137	137	下对	Guangxi	2	1e-05	0.540889	0.126413	0.332688	32199660	4829949000	4.83	37.72	97.42	92.66
41	A015-171	171	华核树	Guangxi	3	1e-05	1e-05	0.701028	0.298952	36700166	5505024900	5.505	36.03	97.43	92.6
42	A015-7	7	东壁农院	Fujian	3	0.346409	1e-05	0.471094	0.182487	44537980	6680697000	6.681	35.85	97.68	93.4
43	A015-74	74	杂交2-7	Guangxi	4	0.202169	0.325221	1e-05	0.472599	46925742	7038861300	7.039	36.24	97.58	92.84
44	A015-76	76	巨乌	Guangxi	2	1e-05	0.502914	1e-05	0.497066	41878494	6281774100	6.282	36.28	97.62	92.91
45	A015-17	17	潘通	Thailand	3	1e-05	1e-05	0.99997	1e-05	38157562	5723634300	5.724	36.42	97.62	93.26
46	A015-25	25	白核龙眼	Fujian	3	1e-05	1e-05	0.84903	0.15095	47531284	7129692600	7.13	36.8	97.92	94.16
47	A015-115	115	贵港农科所迟熟	Guangxi	3	1e-05	1e-05	0.99997	1e-05	42363928	6354589200	6.355	34.98	97.78	93.74
48	A015-11	11	巨龙岑	Guangxi	2	0.340679	0.465956	0.193355	1e-05	37376412	5606461800	5.606	36.14	97.72	93.5
49	A015-58	58	南方1号	Vietnam	3	1e-05	0.176416	0.582924	0.24065	57542070	8631310500	8.631	35.31	98.23	94.55
50	A015-152	152	黄皮龙眼	Vietnam	3	0.418737	1e-05	0.515717	0.065536	44231748	6634762200	6.635	36.97	97.25	92.02
51	A015-105	105	82-23 石硖	Guangxi	3	0.286397	1e-05	0.713583	1e-05	42908064	6436209600	6.436	37.41	97.56	92.72
52	A015-14	14	G3+4	Thailand	4	1e-05	0.37864	1e-05	0.62134	43077830	6461674500	6.462	35.17	97.56	93.03
53	A015-32	32	60-23G	Thailand	4	0.32976	1e-05	0.277739	0.39249	44962210	6744331500	6.744	36	97.72	93.55
54	A015-60	60	古山二号	Guangxi	3	1e-05	1e-05	0.501341	0.498639	36587132	5488069800	5.488	37.48	98.24	94.59
55	A015-113	113	优选石硖	Guangxi	3	0.337161	1e-05	0.507324	0.155506	36126432	5418964800	5.419	37.24	97.65	93.38
56	A015-28	28	A	Guangxi	3	1e-05	1e-05	0.573608	0.426372	46120792	6918118800	6.918	36.3	97.58	93.15
57	A015-125	125	官城-4	Guangxi	3	1e-05	1e-05	0.864484	0.135496	36782570	5517385500	5.517	36.6	97.44	92.7
58	A015-163	163	邕宁中秋2号	Guangxi	1	0.559918	0.207941	0.232131	1e-05	50123360	7518504000	7.519	38.09	97.62	93.05
59	A015-2	2	桂广一号	Guangxi	1	0.685884	1e-05	0.019483	0.294622	41202244	6180336600	6.18	36.19	97.54	92.94
60	A015-156	156	乒乓龙眼实生苗	Vietnam	3	1e-05	1e-05	0.99997	1e-05	41673762	6251064300	6.251	36.56	97.35	92.46
61	A015-90	90	迟广眼	Guangxi	3	0.486619	1e-05	0.513361	1e-05	41213738	6182060700	6.182	36.39	97.6	92.88
62	A015-13	13	邕宁-3	Guangxi	1	0.446556	1e-05	0.311639	0.241795	44272306	6640845900	6.641	35.54	97.57	93.12
63	A015-180	180	桂冠早	Guangxi	3	0.280175	1e-05	0.396653	0.323162	41683140	6252471000	6.252	36.81	97.66	93.35
64	A015-26	26	马坡	Guangxi	3	1e-05	1e-05	0.82161	0.17837	43848904	6577335600	6.577	36.21	97.76	93.68
65	A015-155	155	桂丰早	Guangxi	3	1e-05	1e-05	0.99997	1e-05	48031630	7204744500	7.205	36.9	97.5	92.88
66	A015-4	4	大新焦核	Guangxi	3	0.329647	1e-05	0.670333	1e-05	45244674	6786701100	6.787	36.26	97.58	93.11
67	A015-158	158	西哈努克	Cambodia	2	0.28841	0.344142	0.161594	0.205853	47002442	7050366300	7.05	36.7	97.5	92.83
68	A015-89	89	覃绍枢	Guangxi	3	1e-05	1e-05	0.694036	0.305944	42329120	6349368000	6.349	36.47	97.72	93.18
69	A015-142	142	南宁市广眼	Guangxi	3	0.255702	1e-05	0.744278	1e-05	39647624	5947143600	5.947	37.55	97.31	92.34
70	A015-77	77	D2+4	Vietnam	1	0.440304	1e-05	0.390061	0.169625	47764172	7164625800	7.165	35.88	97.57	92.84
71	A015-55	55	野生龙眼	Guangxi	3	1e-05	1e-05	0.802597	0.197383	38436526	5765478900	5.765	36.11	97.54	92.74
72	A015-135	135	南宁广眼	Guangxi	3	0.171106	1e-05	0.618752	0.210132	42563892	6384583800	6.385	37.66	97.6	93.18
73	A015-96	96	普明庵	Fujian	3	0.154249	1e-05	0.658573	0.187168	46655876	6998381400	6.998	36.16	97.38	92.3
74	A015-62	62	储良	Guangxi	3	1e-05	1e-05	0.551415	0.448565	76474242	11471136300	11.471	36.2	98.82	96.32
75	A015-83	83	早白露	Guangxi	3	0.156304	1e-05	0.703259	0.140427	45698292	6854743800	6.855	36.82	97.58	92.85
76	A015-95	95	V3-1	Vietnam	2	0.218028	0.532594	0.249368	1e-05	43274290	6491143500	6.491	35.52	97.51	92.6
77	A015-164	164	龙垦一号	Guangxi	3	0.402832	1e-05	0.597148	1e-05	45190374	6778556100	6.779	35.41	97.65	93.13
78	A015-174	174	良庆2	Guangxi	3	1e-05	1e-05	0.724342	0.275638	32757254	4913588100	4.914	35.06	97.2	92.04
79	A015-132	132	冬宝九号	Fujian	4	1e-05	0.324474	0.320442	0.355074	41193828	6179074200	6.179	36.76	97.51	92.88
80	A015-139	139	越南农大	Vietnam	3	1e-05	1e-05	0.873819	0.126161	49620646	7443096900	7.443	38.5	97.58	92.85
81	A015-110	110	越南	Vietnam	3	0.097344	1e-05	0.69692	0.205727	35293812	5294071800	5.294	37.22	97.34	92.09
82	A015-153	153	西哈努克2号	Cambodia	3	1e-05	1e-05	0.691928	0.308052	43366874	6505031100	6.505	34.86	97.45	92.5
83	A015-53	53	示范园小叶	Guangxi	3	1e-05	1e-05	0.831698	0.168282	49814840	7472226000	7.472	36.11	97.74	93.3
84	A015-161	161	畹町龙眼	Cambodia	3	1e-05	1e-05	0.99997	1e-05	32391982	4858797300	4.859	36.3	97.59	93.07
85	A015-173	173	刘勇	Guangxi	1	0.400202	0.332506	0.267282	1e-05	37125490	5568823500	5.569	35.3	97.52	92.86
86	A015-167	167	59-1	Guangxi	1	0.53553	1e-05	0.46445	1e-05	59682704	8952405600	8.952	34.92	97.6	92.87
87	A015-21	21	博白软枝大乌圆	Guangxi	3	1e-05	1e-05	0.823794	0.176186	47702934	7155440100	7.155	36.49	97.65	93.31
88	A015-117	117	邕宁-5	Guangxi	3	0.135341	1e-05	0.822894	0.041755	49694394	7454159100	7.454	37.16	97.63	93.31
89	A015-140	140	科技局大乌圆	Guangxi	3	1e-05	1e-05	0.832915	0.167065	33475942	5021391300	5.021	37.26	97.5	92.86
90	A015-54	54	黄真理	Guangxi	1	0.378893	1e-05	0.34556	0.275537	43744540	6561681000	6.562	36	97.58	92.86
91	A015-176	176	早熟广眼	Guangxi	3	1e-05	0.235799	0.680171	0.08402	32149110	4822366500	4.822	35.17	97.53	92.89
92	A015-159	159	四季蜜	Guangxi	3	1e-05	1e-05	0.961798	0.038182	40254416	6038162400	6.038	36.04	97.5	92.88
93	A015-166	166	TDB	Vietnam	3	1e-05	1e-05	0.608762	0.391218	38061486	5709222900	5.709	35.51	97.5	92.86
94	A015-124	124	凤梨穗	Fujian	3	1e-05	1e-05	0.90991	0.09007	35450152	5317522800	5.318	37.39	97.58	93.08
95	A015-20	20	石硖	Guangxi	3	1e-05	1e-05	0.752268	0.247712	42260708	6339106200	6.339	35.84	97.39	92.56
96	A015-29	29	灵龙	Guangxi	2	1e-05	0.536248	0.314	0.149742	48465924	7269888600	7.27	36.36	97.16	92.2
97	A015-147	147	良凤江四季龙眼	Guangxi	3	1e-05	0.458659	0.541321	1e-05	91653354	13748003100	13.748	36.43	97.83	93.53
98	A015-22	22	杂交1-3	Guangxi	2	0.387221	0.44856	1e-05	0.164209	44311062	6646659300	6.647	35.75	97.78	93.67
99	A015-18	18	刘武明香果	Guangxi	3	1e-05	1e-05	0.613064	0.386916	44409738	6661460700	6.661	35.54	97.7	93.49
100	A015-24	24	57-24，5	Guangxi	3	1e-05	1e-05	0.692139	0.307841	47770090	7165513500	7.166	35.83	97.66	93.4
101	A015-37	37	56-18	Guangxi	3	1e-05	1e-05	0.863996	0.135984	42973122	6445968300	6.446	36.35	97.58	93.12
102	A015-27	27	59-5，10	Guangxi	3	1e-05	1e-05	0.99997	1e-05	41111254	6166688100	6.167	36	97.64	93.24
103	A015-185	185	A12	Guangxi	3	1e-05	1e-05	0.897444	0.102536	38066632	5709994800	5.71	36.58	97.56	93.01
104	A015-12	12	官城3	Guangxi	1	0.529778	0.470202	1e-05	1e-05	38052664	5707899600	5.708	36.08	97.55	93
105	A015-98	98	八一早/安石	Fujian	3	1e-05	1e-05	0.876964	0.123016	43146502	6471975300	6.472	37.28	97.54	92.74
106	A015-121	121	V1-1	Vietnam	3	0.267067	1e-05	0.722272	0.01065	36068684	5410302600	5.41	37.94	97.29	92.32
107	A015-116	116	覃祖斌	Guangxi	3	0.450374	1e-05	0.549606	1e-05	54593080	8188962000	8.189	36.85	97.84	93.9
108	A015-3	3	示范园四季龙眼	Guangxi	3	1e-05	1e-05	0.75196	0.24802	45600068	6840010200	6.84	35.51	97.72	93.54
109	A015-143	143	迟熟龙眼	Guangxi	3	1e-05	0.173771	0.698297	0.127921	35408246	5311236900	5.311	37.24	97.49	92.84
110	A015-75	75	郊溪早熟	Fujian	2	1e-05	0.571089	0.194551	0.23435	44819966	6722994900	6.723	35.42	97.42	92.38
111	A015-129	129	李展恒	Guangxi	3	0.100752	1e-05	0.836593	0.062645	39147520	5872128000	5.872	37.83	97.6	93.18
112	A015-6	6	52-18	Guangxi	1	0.652774	1e-05	1e-05	0.347206	38604734	5790710100	5.791	34.85	97.13	91.4
113	A015-87	87	覃坤才	Guangxi	1	0.397303	1e-05	0.317716	0.284971	43103224	6465483600	6.465	35.59	97.56	92.8
114	A015-130	130	乌龙岭	Fujian	3	1e-05	1e-05	0.7048	0.29518	36126744	5419011600	5.419	37.12	97.7	93.47
115	A015-184	184	红皮龙眼	Vietnam	2	1e-05	0.557661	0.442319	1e-05	33629158	5044373700	5.044	37.39	97.28	92.18
116	A015-170	170	平南-3	Guangxi	3	0.324076	1e-05	0.338583	0.337331	42198040	6329706000	6.33	36.36	97.57	93.06
117	A015-157	157	红叶片乒乓龙眼	Vietnam	2	1e-05	0.512848	0.487132	1e-05	34878856	5231828400	5.232	37.11	97.16	91.78
118	A015-51	51	五象岭石硖	Guangxi	3	1e-05	1e-05	0.599726	0.400254	40058534	6008780100	6.009	36.07	97.55	92.7
119	A015-118	118	立冬本	Fujian	3	1e-05	1e-05	0.831833	0.168147	46581700	6987255000	6.987	37.24	97.7	93.47
120	A015-136	136	安怀	Guangxi	3	0.258808	1e-05	0.741172	1e-05	38549264	5782389600	5.782	37.54	97.51	92.88
121	A015-72	72	C16	Vietnam	1	0.726599	1e-05	0.273381	1e-05	43319962	6497994300	6.498	35.81	96.66	90.08
122	A015-16	16	博白广眼	Guangxi	3	0.20851	1e-05	0.669545	0.121935	46675470	7001320500	7.001	36.08	97.65	93.34
123	A015-181	181	良庆	Guangxi	3	0.327232	0.182743	0.490014	1e-05	39623894	5943584100	5.944	35.96	97.5	92.88
124	A015-99	99	桂花味	Guangxi	3	0.240952	1e-05	0.549611	0.209427	40466084	6069912600	6.07	37.16	97.46	92.46
125	A015-64	64	东壁	Fujian	3	0.133186	1e-05	0.784329	0.082475	99434330	14915149500	14.915	36.58	98.19	94.4
126	A015-108	108	桂焦2号	Guangxi	3	0.17526	1e-05	0.727161	0.097569	40690398	6103559700	6.104	36.52	97.43	92.28
127	A015-133	133	泰国温带	Thailand	3	1e-05	1e-05	0.845864	0.154116	32611902	4891785300	4.892	38.42	97.46	92.77
128	A015-31	31	覃永超	Guangxi	3	0.161174	0.258878	0.420607	0.159341	48128418	7219262700	7.219	36.17	97.64	93.26
129	A015-177	177	友谊106	Fujian	3	1e-05	1e-05	0.761313	0.238667	111428962	16714344300	16.714	38.44	97.73	93.21
130	A015-120	120	北流中秋	Guangxi	3	1e-05	1e-05	0.914677	0.085303	39511828	5926774200	5.927	36.28	97.76	93.69
131	A015-165	165	日本龙眼	Japan	3	0.389579	1e-05	0.490918	0.119493	32178850	4826827500	4.827	34.92	97.57	93.08
132	A015-107	107	崇左迟熟	Guangxi	2	0.074732	0.37909	0.342269	0.203909	40484454	6072668100	6.073	37.36	97.4	92.25
133	A015-127	127	新江单株	Guangxi	3	0.185262	0.362982	0.451746	1e-05	37659954	5648993100	5.649	37.02	97.58	93.11
134	A015-151	151	越南犀角洲	Vietnam	3	1e-05	0.336091	0.535505	0.128394	41881206	6282180900	6.282	37.28	97.46	92.76
135	A015-160	160	马来西亚街边	Malaysia	2	1e-05	0.515677	0.272579	0.211734	38250456	5737568400	5.738	35.75	97.44	92.68
136	A015-68	68	枝头大果	Guangxi	3	1e-05	1e-05	0.99997	1e-05	46855478	7028321700	7.028	36.03	97.44	92.4
137	A015-149	149	陆川	Guangxi	3	0.266123	1e-05	0.608273	0.125595	34655998	5198399700	5.198	36.68	97.58	93.12
138	A015-92	92	金秋龙眼	Guangxi	3	0.191522	1e-05	0.649045	0.159424	41190392	6178558800	6.179	35.88	97.48	92.5
139	A015-162	162	桂广1号	Guangxi	1	0.383339	1e-05	0.279622	0.33703	47049898	7057484700	7.057	35.63	97.61	92.99
140	A015-182	182	49-9 野生龙眼	Guangxi	1	0.487817	1e-05	0.339235	0.172938	42070094	6310514100	6.311	36.08	97.4	92.52
141	A015-65	65	越南四季	Vietnam	3	1e-05	1e-05	0.847114	0.152866	43119948	6467992200	6.468	36.6	97.69	93.15
142	A015-39	39	武鸣城厢晚熟	Guangxi	3	1e-05	0.172555	0.655036	0.172398	38205770	5730865500	5.731	36.12	97.63	93.28
143	A015-100	100	六司	Guangxi	3	1e-05	1e-05	0.769424	0.230556	44750292	6712543800	6.713	37.14	97.42	92.32
144	A015-109	109	容县硬枝大乌圆	Guangxi	3	0.160096	1e-05	0.592366	0.247528	50184832	7527724800	7.528	36.75	97.33	92.05
145	A015-134	134	早熟一号	Guangxi	3	0.263427	1e-05	0.504978	0.231585	47026284	7053942600	7.054	37.41	97.57	93.1
146	A015-178	178	泰国珍珠	Thailand	2	0.310703	0.451693	1e-05	0.237594	34247894	5137184100	5.137	35.35	97.48	92.75
147	A015-123	123	汾泉青龙-母	Guangxi	2	1e-05	0.503102	0.388566	0.108323	38441396	5766209400	5.766	37.14	97.24	92.08
148	A015-91	91	油面石硖	Guangxi	2	1e-05	0.548396	0.279932	0.171662	46164466	6924669900	6.925	35.62	97.54	92.72
149	A015-141	141	泰国热带	Thailand	2	0.085565	0.542663	0.155241	0.216531	41506206	6225930900	6.226	37.25	97.55	93.04
150	A015-168	168	双孖木	Guangdong	3	1e-05	1e-05	0.785844	0.214136	37916058	5687408700	5.687	35.39	97.5	92.84
151	A015-49	49	兴旺1号	Fujian	3	0.358712	1e-05	0.641268	1e-05	38566888	5785033200	5.785	36.64	97.56	92.72
152	A015-175	175	八月鲜	Fujian	3	0.242978	1e-05	0.757002	1e-05	45738802	6860820300	6.861	34.88	97.64	93.1
153	A015-38	38	V2-1	Guangxi	3	1e-05	1e-05	0.99997	1e-05	38161258	5724188700	5.724	36.62	97.4	92.58
154	A015-67	67	桂蜜	Guangxi	3	0.270906	1e-05	0.50925	0.219834	44245760	6636864000	6.637	36.3	97.68	93.14
155	A015-56	56	官城2	Guangxi	3	0.316722	1e-05	0.683258	1e-05	41383182	6207477300	6.207	35.52	97.64	93
156	A015-111	111	57-21	Guangxi	3	0.181288	1e-05	0.818692	1e-05	39122224	5868333600	5.868	37.59	97.53	92.62
157	A015-34	34	黄叶	Guangxi	3	0.200305	1e-05	0.799675	1e-05	46869302	7030395300	7.03	36.52	97.66	93.38
158	A015-154	154	乒乓龙眼	Vietnam	3	1e-05	0.3537	0.64628	1e-05	45906218	6885932700	6.886	36.67	97.48	92.63
159	A015-43	43	官城1	Guangxi	3	0.309227	1e-05	0.690753	1e-05	48940750	7341112500	7.341	35.85	97.7	93.17
160	A015-131	131	五十亩TDB	Vietnam	3	1e-05	0.432157	0.567823	1e-05	34259664	5138949600	5.139	37.83	97.42	92.64
161	A015-78	78	桂圆0203	Guangxi	3	1e-05	0.489869	0.510111	1e-05	46557616	6983642400	6.984	36.2	97.12	91.51
162	A015-35	35	59-3	Vietnam	3	1e-05	1e-05	0.799475	0.200505	50390050	7558507500	7.559	36.1	97.6	93.12
163	A015-138	138	藤县中秋1号	Guangxi	3	1e-05	1e-05	0.99997	1e-05	30475280	4571292000	4.571	38.62	97.57	93.11
164	A015-57	57	59-2	Guangxi	3	1e-05	0.428282	0.571698	1e-05	32096864	4814529600	4.815	37.27	98.16	94.36
165	A015-59	59	田东单株	Guangxi	3	1e-05	1e-05	0.99997	1e-05	43950782	6592617300	6.593	35.9	98.42	95.17
166	A015-94	94	白平石硖大果	Guangxi	3	0.248191	1e-05	0.646824	0.104975	43766774	6565016100	6.565	36.25	97.46	92.46
167	A015-144	144	桂实	Guangxi	3	1e-05	1e-05	0.99997	1e-05	43030242	6454536300	6.455	37.61	97.6	93.18
168	A015-79	79	吴圩5	Guangxi	3	1e-05	1e-05	0.902774	0.097206	49708364	7456254600	7.456	36.58	97.56	92.8
169	A015-61	61	桂明	Guangxi	3	0.173582	1e-05	0.826398	1e-05	34887628	5233144200	5.233	36.63	97.97	93.81
170	A015-128	128	贵台晚熟	Guangxi	3	1e-05	0.289463	0.583939	0.126588	44239282	6635892300	6.636	37.55	97.5	92.88
171	A015-69	69	特殊龙眼	Guangdong	3	0.235642	1e-05	0.764338	1e-05	44452856	6667928400	6.668	36.61	97.56	92.76
172	A015-80	80	桂香	Guangxi	3	1e-05	1e-05	0.852068	0.147912	51656532	7748479800	7.748	36.04	97.68	93.12
173	A015-112	112	51-22	Guangxi	3	0.094894	1e-05	0.905086	1e-05	37650438	5647565700	5.648	37.58	97.31	91.97
174	A015-183	183	龙茗	Guangxi	3	1e-05	1e-05	0.947874	0.052106	34888124	5233218600	5.233	34.8	97.59	93.08
175	A015-81	81	台湾晚熟	Taiwan	3	1e-05	1e-05	0.961018	0.038962	45986106	6897915900	6.898	36.95	97.76	93.37
176	A015-86	86	秋香	Guangxi	3	1e-05	1e-05	0.843616	0.156364	47947240	7192086000	7.192	36.92	97.68	93.1
177	A015-82	82	黄成福大果	Guangxi	3	0.24237	1e-05	0.75761	1e-05	33477756	5021663400	5.022	35.67	97.66	93.02
178	A015-84	84	广眼南宁	Guangxi	3	0.084582	1e-05	0.869268	0.04614	50592398	7588859700	7.589	36.43	97.64	92.98
179	A015-85	85	2020-6	Guangxi	3	0.351109	1e-05	0.648871	1e-05	48971390	7345708500	7.346	36.62	97.5	92.57
180	A015-145	145	水井本	Fujian	3	1e-05	1e-05	0.758647	0.241333	35732106	5359815900	5.36	37.61	97.56	93.04
181	A015-88	88	容县叶如忠	Guangxi	3	0.307628	1e-05	0.692352	1e-05	48630744	7294611600	7.295	36.16	97.68	93.08
182	A015-5	5	依多	Guangxi	3	0.095379	1e-05	0.904601	1e-05	52784360	7917654000	7.918	35.99	97.62	93.24
183	A015-146	146	博白大广眼	Guangxi	3	0.334469	1e-05	0.598949	0.066573	36262474	5439371100	5.439	36.46	97.34	92.41
184	A015-106	106	柴罗	Fujian	3	1e-05	1e-05	0.731593	0.268387	36386792	5458018800	5.458	37.09	97.37	92.2
185	A015-93	93	青皮石硖	Guangxi	3	0.236841	1e-05	0.763139	1e-05	36495270	5474290500	5.474	36.56	97.5	92.58
Note Cluster_order: Tip order (1–185) of accessions as they appear around the NJ phylogenetic tree; smaller numbers appear earlier in the tree label order. Sample_ID: Sample identifier used in the phylogenetic tree and population analyses. Sample_no: Numerical sample index used in the resequencing report/sample list. Accession_name: Accession/cultivar name as recorded in the sampling list/report.…
