# Supplementary material for: Genome-wide SNP analysis uncovers population structure and genetic differentiation in longan (Dimocarpus longan Lour.)
Source: Front Plant Sci. 2026 Apr 7;17:1796047. doi: 10.3389/fpls.2026.1796047 (PMC13095746; doi:10.3389/fpls.2026.1796047)
Supplement: Supplementary file 2 [file Table2.xlsx]

## Sheet: Table_S3
Chromosome	Window_start	Window_end	Pi_group1	Pi_group2	Pi_group3	Pi_group4	FST_1_vs_2	FST_1_vs_3	FST_1_vs_4	FST_3_vs_2	FST_3_vs_4	FST_2_vs_4
chr1	320001	420000	4.58731e-06	4.68972e-06	3.90828e-06	3.2143e-06	0	0.000655549	0	0.00118523	0	0
chr1	330001	430000	4.58731e-06	4.68972e-06	3.90828e-06	3.2143e-06	0	0.000655549	0	0.00118523	0	0
chr1	340001	440000	4.58731e-06	4.68972e-06	3.90828e-06	3.2143e-06	0	0.000655549	0	0.00118523	0	0
chr1	350001	450000	4.58731e-06	4.68972e-06	3.90828e-06	3.2143e-06	0	0.000655549	0	0.00118523	0	0
chr1	360001	460000	4.58731e-06	4.68972e-06	3.90828e-06	3.2143e-06	0	0.000655549	0	0.00118523	0	0
chr1	370001	470000	4.58731e-06	4.68972e-06	3.90828e-06	3.2143e-06	0	0.000655549	0	0.00118523	0	0
chr1	380001	480000	4.58731e-06	4.68972e-06	3.90828e-06	3.2143e-06	0	0.000655549	0	0.00118523	0	0
chr1	390001	490000	4.58731e-06	4.68972e-06	3.90828e-06	3.2143e-06	0	0.000655549	0	0.00118523	0	0
chr1	400001	500000	4.58731e-06	4.68972e-06	3.90828e-06	3.2143e-06	0	0.000655549	0	0.00118523	0	0
chr1	410001	510000	4.58731e-06	4.68972e-06	3.90828e-06	3.2143e-06	0	0.000655549	0	0.00118523	0	0
chr1	840001	940000	9.52383e-07	1.09043e-06	7.35529e-07	0	0	0	0	0	0	0
chr1	850001	950000	2.14287e-06	3.13831e-06	1.54976e-06	0	0	0	0	0.0342662	0	0.0316299
chr1	860001	960000	2.14287e-06	3.13831e-06	1.54976e-06	0	0	0	0	0.0342662	0	0.0316299
chr1	870001	970000	2.14287e-06	3.13831e-06	1.54976e-06	0	0	0	0	0.0342662	0	0.0316299
chr1	880001	980000	2.14287e-06	3.13831e-06	1.54976e-06	0	0	0	0	0.0342662	0	0.0316299
chr1	890001	990000	2.14287e-06	3.13831e-06	1.54976e-06	0	0	0	0	0.0342662	0	0.0316299
chr1	900001	1000000	2.14287e-06	3.13831e-06	1.54976e-06	0	0	0	0	0.0342662	0	0.0316299
chr1	910001	1010000	2.14287e-06	3.13831e-06	1.54976e-06	0	0	0	0	0.0342662	0	0.0316299
chr1	920001	1020000	2.14287e-06	3.13831e-06	1.54976e-06	0	0	0	0	0.0342662	0	0.0316299
chr1	930001	1030000	2.14287e-06	3.13831e-06	1.54976e-06	0	0	0	0	0.0342662	0	0.0316299
chr1	940001	1040000	1.19048e-06	2.04788e-06	8.14225e-07	0	0	0	0	0.0603422	0	0.0571715
chr1	1010001	1110000	4.52381e-06	4.25533e-06	3.47818e-06	5.71429e-06	0	0	0	0	0	0
chr1	1020001	1120000	4.52381e-06	4.25533e-06	3.47818e-06	5.71429e-06	0	0	0	0	0	0
chr1	1030001	1130000	4.52381e-06	4.25533e-06	3.47818e-06	5.71429e-06	0	0	0	0	0	0
chr1	1040001	1140000	4.52381e-06	4.25533e-06	3.47818e-06	5.71429e-06	0	0	0	0	0	0
chr1	1050001	1150000	4.52381e-06	4.25533e-06	3.47818e-06	5.71429e-06	0	0	0	0	0	0
chr1	1060001	1160000	4.52381e-06	4.25533e-06	3.47818e-06	5.71429e-06	0	0	0	0	0	0
chr1	1070001	1170000	4.52381e-06	4.25533e-06	3.47818e-06	5.71429e-06	0	0	0	0	0	0
chr1	1080001	1180000	4.52381e-06	4.25533e-06	3.47818e-06	5.71429e-06	0	0	0	0	0	0
chr1	1090001	1190000	4.52381e-06	4.25533e-06	3.47818e-06	5.71429e-06	0	0	0	0	0	0
chr1	1100001	1200000	4.52381e-06	4.25533e-06	3.47818e-06	5.71429e-06	0	0	0	0	0	0
chr1	1270001	1370000	1.38096e-06	7.44682e-07	4.7451e-07	0	0	0.0108979	0	0	0	0
chr1	1280001	1380000	1.38096e-06	7.44682e-07	4.7451e-07	0	0	0.0108979	0	0	0	0
chr1	1290001	1390000	1.38096e-06	7.44682e-07	4.7451e-07	0	0	0.0108979	0	0	0	0
chr1	1300001	1400000	1.38096e-06	7.44682e-07	4.7451e-07	0	0	0.0108979	0	0	0	0
chr1	1310001	1410000	1.38096e-06	7.44682e-07	4.7451e-07	0	0	0.0108979	0	0	0	0
chr1	1320001	1420000	1.38096e-06	7.44682e-07	4.7451e-07	0	0	0.0108979	0	0	0	0
chr1	1330001	1430000	1.38096e-06	7.44682e-07	4.7451e-07	0	0	0.0108979	0	0	0	0
chr1	1340001	1440000	1.38096e-06	7.44682e-07	4.7451e-07	0	0	0.0108979	0	0	0	0
chr1	1350001	1450000	1.38096e-06	7.44682e-07	4.7451e-07	0	0	0.0108979	0	0	0	0
chr1	1360001	1460000	1.38096e-06	7.44682e-07	4.7451e-07	0	0	0.0108979	0	0	0	0
chr1	1420001	1520000	1.19048e-06	1.48936e-06	6.4203e-07	0	0	0.00470713	0	0	0	0
chr1	1430001	1530000	1.19048e-06	1.48936e-06	6.4203e-07	0	0	0.00470713	0	0	0	0
chr1	1440001	1540000	1.19048e-06	1.48936e-06	6.4203e-07	0	0	0.00470713	0	0	0	0
chr1	1450001	1550000	1.19048e-06	1.48936e-06	6.4203e-07	0	0	0.00470713	0	0	0	0
chr1	1460001	1560000	1.19048e-06	1.48936e-06	6.4203e-07	0	0	0.00470713	0	0	0	0
chr1	1470001	1570000	1.19048e-06	1.48936e-06	6.4203e-07	0	0	0.00470713	0	0	0	0
chr1	1480001	1580000	1.19048e-06	1.48936e-06	6.4203e-07	0	0	0.00470713	0	0	0	0
chr1	1490001	1590000	1.19048e-06	1.48936e-06	6.4203e-07	0	0	0.00470713	0	0	0	0
chr1	1500001	1600000	1.19048e-06	1.48936e-06	6.4203e-07	0	0	0.00470713	0	0	0	0
chr1	1510001	1610000	1.19048e-06	1.48936e-06	6.4203e-07	0	0	0.00470713	0	0	0	0
chr1	1520001	1620000	3.65081e-07	6.383e-07	5.1191e-07	0	0	0	0	0	0	0
chr1	1530001	1630000	3.65081e-07	6.383e-07	5.1191e-07	0	0	0	0	0	0	0
chr1	1540001	1640000	3.65081e-07	6.383e-07	5.1191e-07	0	0	0	0	0	0	0
chr1	1550001	1650000	3.65081e-07	6.383e-07	5.1191e-07	0	0	0	0	0	0	0
chr1	1560001	1660000	3.65081e-07	6.383e-07	5.1191e-07	0	0	0	0	0	0	0
chr1	1570001	1670000	3.65081e-07	6.383e-07	5.1191e-07	0	0	0	0	0	0	0
chr1	1580001	1680000	3.65081e-07	6.383e-07	5.1191e-07	0	0	0	0	0	0	0
chr1	1590001	1690000	3.65081e-07	6.383e-07	5.1191e-07	0	0	0	0	0	0	0
chr1	1600001	1700000	3.65081e-07	6.383e-07	5.1191e-07	0	0	0	0	0	0	0
chr1	1610001	1710000	3.65081e-07	6.383e-07	5.1191e-07	0	0	0	0	0	0	0
chr1	2460001	2560000	2.4762e-06	1.59575e-06	1.12901e-06	0	0	0.0323231	0.0691464	0.015793	0	0.0502283
chr1	2470001	2570000	2.4762e-06	1.59575e-06	1.12901e-06	0	0	0.0323231	0.0691464	0.015793	0	0.0502283
chr1	2480001	2580000	2.4762e-06	1.59575e-06	1.12901e-06	0	0	0.0323231	0.0691464	0.015793	0	0.0502283
chr1	2490001	2590000	4.12701e-06	3.14719e-06	1.82091e-06	0	0	0.0353406	0.0490671	0.0222275	0	0.0347789
chr1	2500001	2600000	4.12701e-06	3.14719e-06	1.82091e-06	0	0	0.0353406	0.0490671	0.0222275	0	0.0347789
chr1	2510001	2610000	4.12701e-06	3.14719e-06	1.82091e-06	0	0	0.0353406	0.0490671	0.0222275	0	0.0347789
chr1	2520001	2620000	4.12701e-06	3.14719e-06	1.82091e-06	0	0	0.0353406	0.0490671	0.0222275	0	0.0347789
chr1	2530001	2630000	4.12701e-06	3.14719e-06	1.82091e-06	0	0	0.0353406	0.0490671	0.0222275	0	0.0347789
chr1	2540001	2640000	4.12701e-06	3.14719e-06	1.82091e-06	0	0	0.0353406	0.0490671	0.0222275	0	0.0347789
chr1	2550001	2650000	4.12701e-06	3.14719e-06	1.82091e-06	0	0	0.0353406	0.0490671	0.0222275	0	0.0347789
chr1	2560001	2660000	1.6508e-06	1.55142e-06	6.91896e-07	0	0	0.040238	0.0210454	0.0322543	0	0.0147783
chr1	2570001	2670000	1.6508e-06	1.55142e-06	6.91896e-07	0	0	0.040238	0.0210454	0.0322543	0	0.0147783
chr1	2580001	2680000	1.6508e-06	1.55142e-06	6.91896e-07	0	0	0.040238	0.0210454	0.0322543	0	0.0147783
chr1	3130001	3230000	7.50799e-06	1.85284e-06	4.71577e-06	0	0.0113042	0	0	0	0	0
chr1	3140001	3240000	7.50799e-06	1.85284e-06	4.71577e-06	0	0.0113042	0	0	0	0	0
chr1	3150001	3250000	8.26994e-06	3.40428e-06	5.58014e-06	2.85716e-06	0.00334672	0	0.0266156	0.00135207	0.0503795	0.0312958
chr1	3160001	3260000	8.26994e-06	3.40428e-06	5.58014e-06	2.85716e-06	0.00334672	0	0.0266156	0.00135207	0.0503795	0.0312958
chr1	3170001	3270000	8.26994e-06	3.40428e-06	5.58014e-06	2.85716e-06	0.00334672	0	0.0266156	0.00135207	0.0503795	0.0312958
chr1	3180001	3280000	8.26994e-06	3.40428e-06	5.58014e-06	2.85716e-06	0.00334672	0	0.0266156	0.00135207	0.0503795	0.0312958
chr1	3190001	3290000	8.26994e-06	3.40428e-06	5.58014e-06	2.85716e-06	0.00334672	0	0.0266156	0.00135207	0.0503795	0.0312958
chr1	3200001	3300000	8.26994e-06	3.40428e-06	5.58014e-06	2.85716e-06	0.00334672	0	0.0266156	0.00135207	0.0503795	0.0312958
chr1	3210001	3310000	8.26994e-06	3.40428e-06	5.58014e-06	2.85716e-06	0.00334672	0	0.0266156	0.00135207	0.0503795	0.0312958
chr1	3220001	3320000	8.26994e-06	3.40428e-06	5.58014e-06	2.85716e-06	0.00334672	0	0.0266156	0.00135207	0.0503795	0.0312958
chr1	3230001	3330000	7.61908e-07	1.55142e-06	8.64351e-07	2.85716e-06	0	0	0.188055	0.00603477	0.289104	0.0828546
chr1	3240001	3340000	7.61908e-07	1.55142e-06	8.64351e-07	2.85716e-06	0	0	0.188055	0.00603477	0.289104	0.0828546
chr1	3650001	3750000	1.39683e-06	1.59575e-06	2.07984e-06	0	0	0	0.039261	0	0.0695461	0.0502283
chr1	3660001	3760000	1.39683e-06	1.59575e-06	2.07984e-06	0	0	0	0.039261	0	0.0695461	0.0502283
chr1	3670001	3770000	1.39683e-06	1.59575e-06	2.07984e-06	0	0	0	0.039261	0	0.0695461	0.0502283
chr1	3680001	3780000	1.39683e-06	1.59575e-06	2.07984e-06	0	0	0	0.039261	0	0.0695461	0.0502283
chr1	3690001	3790000	1.39683e-06	1.59575e-06	2.07984e-06	0	0	0	0.039261	0	0.0695461	0.0502283
chr1	3700001	3800000	1.39683e-06	1.59575e-06	2.07984e-06	0	0	0	0.039261	0	0.0695461	0.0502283
chr1	3710001	3810000	1.39683e-06	1.59575e-06	2.07984e-06	0	0	0	0.039261	0	0.0695461	0.0502283
chr1	3720001	3820000	1.39683e-06	1.59575e-06	2.07984e-06	0	0	0	0.039261	0	0.0695461	0.0502283
chr1	3730001	3830000	1.39683e-06	1.59575e-06	2.07984e-06	0	0	0	0.039261	0	0.0695461	0.0502283
chr1	3740001	3840000	1.39683e-06	1.59575e-06	2.07984e-06	0	0	0	0.039261	0	0.0695461	0.0502283
chr1	3790001	3890000	2.06512e-05	2.84576e-05	2.01456e-05	3.42857e-05	0	0	0	0.000858316	0	0
chr1	3800001	3900000	2.06512e-05	2.84576e-05	2.01456e-05	3.42857e-05	0	0	0	0.000858316	0	0
chr1	3810001	3910000	2.06512e-05	2.84576e-05	2.01456e-05	3.42857e-05	0	0	0	0.000858316	0	0
chr1	3820001	3920000	2.06512e-05	2.84576e-05	2.01456e-05	3.42857e-05	0	0	0	0.000858316	0	0
chr1	3830001	3930000	2.20322e-05	2.98407e-05	2.20388e-05	3.96429e-05	5.43509e-05	0	0.0144176	0	0.00467671	0
chr1	3840001	3940000	2.20322e-05	2.98407e-05	2.20388e-05	3.96429e-05	5.43509e-05	0	0.0144176	0	0.00467671	0
chr1	3850001	3950000	2.20322e-05	2.98407e-05	2.20388e-05	3.96429e-05	5.43509e-05	0	0.0144176	0	0.00467671	0
chr1	3860001	3960000	2.20322e-05	2.98407e-05	2.20388e-05	3.96429e-05	5.43509e-05	0	0.0144176	0	0.00467671	0
chr1	3870001	3970000	2.20322e-05	2.98407e-05	2.20388e-05	3.96429e-05	5.43509e-05	0	0.0144176	0	0.00467671	0
chr1	3880001	3980000	2.20322e-05	2.98407e-05	2.20388e-05	3.96429e-05	5.43509e-05	0	0.0144176	0	0.00467671	0
chr1	3890001	3990000	1.38096e-06	1.38299e-06	1.8931e-06	5.35714e-06	0.00952381	0.0014915	0.214829	0	0.106909	0.042735
chr1	3900001	4000000	1.38096e-06	1.38299e-06	1.8931e-06	5.35714e-06	0.00952381	0.0014915	0.214829	0	0.106909	0.042735
chr1	3910001	4010000	1.38096e-06	1.38299e-06	1.8931e-06	5.35714e-06	0.00952381	0.0014915	0.214829	0	0.106909	0.042735
chr1	3920001	4020000	1.38096e-06	1.38299e-06	1.8931e-06	5.35714e-06	0.00952381	0.0014915	0.214829	0	0.106909	0.042735
chr1	4410001	4510000	2.85716e-06	3.06738e-06	2.37881e-06	0	0	0	0	0	0	0
chr1	4420001	4520000	2.85716e-06	3.06738e-06	2.37881e-06	0	0	0	0	0	0	0
chr1	4430001	4530000	2.85716e-06	3.06738e-06	2.37881e-06	0	0	0	0	0	0	0
chr1	4440001	4540000	2.85716e-06	3.06738e-06	2.37881e-06	0	0	0	0	0	0	0
chr1	4450001	4550000	2.85716e-06	3.06738e-06	2.37881e-06	0	0	0	0	0	0	0
chr1	4460001	4560000	2.85716e-06	3.06738e-06	2.37881e-06	0	0	0	0	0	0	0
chr1	4470001	4570000	2.85716e-06	3.06738e-06	2.37881e-06	0	0	0	0	0	0	0
chr1	4480001	4580000	2.85716e-06	3.06738e-06	2.37881e-06	0	0	0	0	0	0	0
chr1	4490001	4590000	2.85716e-06	3.06738e-06	2.37881e-06	0	0	0	0	0	0	0
chr1	4500001	4600000	2.85716e-06	3.06738e-06	2.37881e-06	0	0	0	0	0	0	0
chr1	6610001	6710000	4.04763e-06	3.90958e-06	2.99796e-06	5.71429e-06	0.000478203	0	0	0.00298801	0	0
chr1	6620001	6720000	4.04763e-06	3.90958e-06	2.99796e-06	5.71429e-06	0.000478203	0	0	0.00298801	0	0
chr1	6630001	6730000	4.04763e-06	3.90958e-06	2.99796e-06	5.71429e-06	0.000478203	0	0	0.00298801	0	0
chr1	6640001	6740000	4.04763e-06	3.90958e-06	2.99796e-06	5.71429e-06	0.000478203	0	0	0.00298801	0	0
chr1	6650001	6750000	4.04763e-06	3.90958e-06	2.99796e-06	5.71429e-06	0.000478203	0	0	0.00298801	0	0
chr1	6660001	6760000	4.04763e-06	3.90958e-06	2.99796e-06	5.71429e-06	0.000478203	0	0	0.00298801	0	0
chr1	6670001	6770000	4.04763e-06	3.90958e-06	2.99796e-06	5.71429e-06	0.000478203	0	0	0.00298801	0	0
chr1	6680001	6780000	4.04763e-06	3.90958e-06	2.99796e-06	5.71429e-06	0.000478203	0	0	0.00298801	0	0
chr1	6690001	6790000	4.04763e-06	3.90958e-06	2.99796e-06	5.71429e-06	0.000478203	0	0	0.00298801	0	0
chr1	6700001	6800000	4.04763e-06	3.90958e-06	2.99796e-06	5.71429e-06	0.000478203	0	0	0.00298801	0	0
chr1	11380001	11480000	2.53969e-06	1.92377e-06	1.52716e-06	2.5e-06	0.00687449	0.0713204	0.0125653	0	0	0
chr1	11390001	11490000	5.0159e-06	4.58336e-06	3.10108e-06	5e-06	0	0.037762	0	0.0221389	0	0
chr1	11400001	11500000	5.0159e-06	4.58336e-06	3.10108e-06	5e-06	0	0.037762	0	0.0221389	0	0
chr1	11410001	11510000	5.0159e-06	4.58336e-06	3.10108e-06	5e-06	0	0.037762	0	0.0221389	0	0
chr1	11420001	11520000	5.0159e-06	4.58336e-06	3.10108e-06	5e-06	0	0.037762	0	0.0221389	0	0
chr1	11430001	11530000	5.0159e-06	4.58336e-06	3.10108e-06	5e-06	0	0.037762	0	0.0221389	0	0
chr1	11440001	11540000	5.0159e-06	4.58336e-06	3.10108e-06	5e-06	0	0.037762	0	0.0221389	0	0
chr1	11450001	11550000	5.0159e-06	4.58336e-06	3.10108e-06	5e-06	0	0.037762	0	0.0221389	0	0
chr1	11460001	11560000	5.0159e-06	4.58336e-06	3.10108e-06	5e-06	0	0.037762	0	0.0221389	0	0
chr1	11470001	11570000	5.0159e-06	4.58336e-06	3.10108e-06	5e-06	0	0.037762	0	0.0221389	0	0
chr1	11480001	11580000	2.4762e-06	2.65958e-06	1.57391e-06	2.5e-06	0	0	0	0.0445141	0	0
chr1	11800001	11900000	1.98413e-06	1.70213e-06	1.22978e-06	0	0	0.0178743	0	0.0144968	0	0
chr1	11810001	11910000	1.98413e-06	1.70213e-06	1.22978e-06	0	0	0.0178743	0	0.0144968	0	0
chr1	11820001	11920000	1.98413e-06	1.70213e-06	1.22978e-06	0	0	0.0178743	0	0.0144968	0	0
chr1	11830001	11930000	1.98413e-06	1.70213e-06	1.22978e-06	0	0	0.0178743	0	0.0144968	0	0
chr1	11840001	11940000	1.98413e-06	1.70213e-06	1.22978e-06	0	0	0.0178743	0	0.0144968	0	0
chr1	11850001	11950000	1.98413e-06	1.70213e-06	1.22978e-06	0	0	0.0178743	0	0.0144968	0	0
chr1	11860001	11960000	1.98413e-06	1.70213e-06	1.22978e-06	0	0	0.0178743	0	0.0144968	0	0
chr1	11870001	11970000	1.98413e-06	1.70213e-06	1.22978e-06	0	0	0.0178743	0	0.0144968	0	0
chr1	11880001	11980000	1.98413e-06	1.70213e-06	1.22978e-06	0	0	0.0178743	0	0.0144968	0	0
chr1	11890001	11990000	1.98413e-06	1.70213e-06	1.22978e-06	0	0	0.0178743	0	0.0144968	0	0
chr1	12820001	12920000	2.33334e-06	1.79965e-06	2.53072e-06	3.2143e-06	0	0	0.0864826	0	0.0895541	0.169314
chr1	12830001	12930000	2.33334e-06	1.79965e-06	2.53072e-06	3.2143e-06	0	0	0.0864826	0	0.0895541	0.169314
chr1	12840001	12940000	2.33334e-06	1.79965e-06	2.53072e-06	3.2143e-06	0	0	0.0864826	0	0.0895541	0.169314
chr1	12850001	12950000	2.33334e-06	1.79965e-06	2.53072e-06	3.2143e-06	0	0	0.0864826	0	0.0895541	0.169314
chr1	12860001	12960000	2.33334e-06	1.79965e-06	2.53072e-06	3.2143e-06	0	0	0.0864826	0	0.0895541	0.169314
chr1	12870001	12970000	2.33334e-06	1.79965e-06	2.53072e-06	3.2143e-06	0	0	0.0864826	0	0.0895541	0.169314
chr1	12880001	12980000	2.33334e-06	1.79965e-06	2.53072e-06	3.2143e-06	0	0	0.0864826	0	0.0895541	0.169314
chr1	12890001	12990000	2.33334e-06	1.79965e-06	2.53072e-06	3.2143e-06	0	0	0.0864826	0	0.0895541	0.169314
chr1	12900001	13000000	2.33334e-06	1.79965e-06	2.53072e-06	3.2143e-06	0	0	0.0864826	0	0.0895541	0.169314
chr1	12910001	13010000	2.33334e-06	1.79965e-06	2.53072e-06	3.2143e-06	0	0	0.0864826	0	0.0895541	0.169314
chr1	13340001	13440000	4.14287e-06	6.10816e-06	4.66459e-06	3.92859e-06	0.0117159	0.0150445	0.0759949	0	0.00143575	0.0176383
chr1	13350001	13450000	4.14287e-06	6.10816e-06	4.66459e-06	3.92859e-06	0.0117159	0.0150445	0.0759949	0	0.00143575	0.0176383
chr1	13360001	13460000	4.14287e-06	6.10816e-06	4.66459e-06	3.92859e-06	0.0117159	0.0150445	0.0759949	0	0.00143575	0.0176383
chr1	13370001	13470000	4.14287e-06	6.10816e-06	4.66459e-06	3.92859e-06	0.0117159	0.0150445	0.0759949	0	0.00143575	0.0176383
chr1	13380001	13480000	4.14287e-06	6.10816e-06	4.66459e-06	3.92859e-06	0.0117159	0.0150445	0.0759949	0	0.00143575	0.0176383
chr1	13390001	13490000	4.14287e-06	6.10816e-06	4.66459e-06	3.92859e-06	0.0117159	0.0150445	0.0759949	0	0.00143575	0.0176383
chr1	13400001	13500000	4.14287e-06	6.10816e-06	4.66459e-06	3.92859e-06	0.0117159	0.0150445	0.0759949	0	0.00143575	0.0176383
chr1	13410001	13510000	4.14287e-06	6.10816e-06	4.66459e-06	3.92859e-06	0.0117159	0.0150445	0.0759949	0	0.00143575	0.0176383
chr1	13420001	13520000	4.14287e-06	6.10816e-06	4.66459e-06	3.92859e-06	0.0117159	0.0150445	0.0759949	0	0.00143575	0.0176383
chr1	13430001	13530000	4.14287e-06	6.10816e-06	4.66459e-06	3.92859e-06	0.0117159	0.0150445	0.0759949	0	0.00143575	0.0176383
chr1	13590001	13690000	2.7143e-06	3.22696e-06	3.33975e-06	3.2143e-06	0	0	0.0216975	0	0.0317899	0.00704873
chr1	13600001	13700000	2.7143e-06	3.22696e-06	3.33975e-06	3.2143e-06	0	0	0.0216975	0	0.0317899	0.00704873
chr1	13610001	13710000	2.7143e-06	3.22696e-06	3.33975e-06	3.2143e-06	0	0	0.0216975	0	0.0317899	0.00704873
chr1	13620001	13720000	2.7143e-06	3.22696e-06	3.33975e-06	3.2143e-06	0	0	0.0216975	0	0.0317899	0.00704873
chr1	13630001	13730000	2.7143e-06	3.22696e-06	3.33975e-06	3.2143e-06	0	0	0.0216975	0	0.0317899	0.00704873
chr1	13640001	13740000	2.7143e-06	3.22696e-06	3.33975e-06	3.2143e-06	0	0	0.0216975	0	0.0317899	0.00704873
chr1	13650001	13750000	2.7143e-06	3.22696e-06	3.33975e-06	3.2143e-06	0	0	0.0216975	0	0.0317899	0.00704873
chr1	13660001	13760000	2.7143e-06	3.22696e-06	3.33975e-06	3.2143e-06	0	0	0.0216975	0	0.0317899	0.00704873
chr1	13670001	13770000	2.7143e-06	3.22696e-06	3.33975e-06	3.2143e-06	0	0	0.0216975	0	0.0317899	0.00704873
chr1	13680001	13780000	2.7143e-06	3.22696e-06	3.33975e-06	3.2143e-06	0	0	0.0216975	0	0.0317899	0.00704873
chr1	14000001	14100000	1.90476e-06	2.2961e-06	1.43158e-06	0	0	0	0.00796749	0.000261215	0.00569292	0.0434103
chr1	14010001	14110000	1.90476e-06	2.2961e-06	1.43158e-06	0	0	0	0.00796749	0.000261215	0.00569292	0.0434103
chr1	14020001	14120000	1.90476e-06	2.2961e-06	1.43158e-06	0	0	0	0.00796749	0.000261215	0.00569292	0.0434103
chr1	14030001	14130000	1.90476e-06	2.2961e-06	1.43158e-06	0	0	0	0.00796749	0.000261215	0.00569292	0.0434103
chr1	14040001	14140000	1.90476e-06	2.2961e-06	1.43158e-06	0	0	0	0.00796749	0.000261215	0.00569292	0.0434103
chr1	14050001	14150000	1.90476e-06	2.2961e-06	1.43158e-06	0	0	0	0.00796749	0.000261215	0.00569292	0.0434103
chr1	14060001	14160000	1.90476e-06	2.2961e-06	1.43158e-06	0	0	0	0.00796749	0.000261215	0.00569292	0.0434103
chr1	14070001	14170000	1.90476e-06	2.2961e-06	1.43158e-06	0	0	0	0.00796749	0.000261215	0.00569292	0.0434103
chr1	14080001	14180000	1.90476e-06	2.2961e-06	1.43158e-06	0	0	0	0.00796749	0.000261215	0.00569292	0.0434103
chr1	14090001	14190000	1.90476e-06	2.2961e-06	1.43158e-06	0	0	0	0.00796749	0.000261215	0.00569292	0.0434103
chr1	14230001	14330000	1.6508e-06	1.2766e-06	1.42353e-06	0	0	0	0.0210454	0	0.0229753	0
chr1	14240001	14340000	1.6508e-06	1.2766e-06	1.42353e-06	0	0	0	0.0210454	0	0.0229753	0
chr1	14250001	14350000	1.6508e-06	1.2766e-06	1.42353e-06	0	0	0	0.0210454	0	0.0229753	0
chr1	14260001	14360000	1.6508e-06	1.2766e-06	1.42353e-06	0	0	0	0.0210454	0	0.0229753	0
chr1	14270001	14370000	1.6508e-06	1.2766e-06	1.42353e-06	0	0	0	0.0210454	0	0.0229753	0
chr1	14280001	14380000	1.6508e-06	1.2766e-06	1.42353e-06	0	0	0	0.0210454	0	0.0229753	0
chr1	14290001	14390000	1.6508e-06	1.2766e-06	1.42353e-06	0	0	0	0.0210454	0	0.0229753	0
chr1	14300001	14400000	1.6508e-06	1.2766e-06	1.42353e-06	0	0	0	0.0210454	0	0.0229753	0
chr1	14310001	14410000	1.6508e-06	1.2766e-06	1.42353e-06	0	0	0	0.0210454	0	0.0229753	0
chr1	14320001	14420000	1.6508e-06	1.2766e-06	1.42353e-06	0	0	0	0.0210454	0	0.0229753	0
chr1	14560001	14660000	2.53969e-06	3.02306e-06	2.62032e-06	1.78572e-06	0	0	0	0	0	0
chr1	14570001	14670000	4.20639e-06	5.68266e-06	4.99133e-06	6.07146e-06	0	0	0	0	0	0
chr1	14580001	14680000	4.20639e-06	5.68266e-06	4.99133e-06	6.07146e-06	0	0	0	0	0	0
chr1	14590001	14690000	4.20639e-06	5.68266e-06	4.99133e-06	6.07146e-06	0	0	0	0	0	0
chr1	14600001	14700000	4.20639e-06	5.68266e-06	4.99133e-06	6.07146e-06	0	0	0	0	0	0
chr1	14610001	14710000	4.20639e-06	5.68266e-06	4.99133e-06	6.07146e-06	0	0	0	0	0	0
chr1	14620001	14720000	4.20639e-06	5.68266e-06	4.99133e-06	6.07146e-06	0	0	0	0	0	0
chr1	14630001	14730000	4.20639e-06	5.68266e-06	4.99133e-06	6.07146e-06	0	0	0	0	0	0
chr1	14640001	14740000	4.20639e-06	5.68266e-06	4.99133e-06	6.07146e-06	0	0	0	0	0	0
chr1	14650001	14750000	4.20639e-06	5.68266e-06	4.99133e-06	6.07146e-06	0	0	0	0	0	0
chr1	14660001	14760000	1.66667e-06	2.65958e-06	2.37099e-06	4.28571e-06	0	0	0	0	0	0
chr1	14870001	14970000	3.49207e-06	2.12767e-06	2.43644e-06	2.5e-06	0.00797507	0.00618113	0.037594	0	0	0
chr1	14880001	14980000	7.50796e-06	4.28195e-06	5.14872e-06	5.35717e-06	0.00154286	0.00458708	0	0	0	0
chr1	14890001	14990000	7.50796e-06	4.28195e-06	5.14872e-06	5.35717e-06	0.00154286	0.00458708	0	0	0	0
chr1	14900001	15000000	7.50796e-06	4.28195e-06	5.14872e-06	5.35717e-06	0.00154286	0.00458708	0	0	0	0
chr1	14910001	15010000	7.50796e-06	4.28195e-06	5.14872e-06	5.35717e-06	0.00154286	0.00458708	0	0	0	0
chr1	14920001	15020000	7.50796e-06	4.28195e-06	5.14872e-06	5.35717e-06	0.00154286	0.00458708	0	0	0	0
chr1	14930001	15030000	7.50796e-06	4.28195e-06	5.14872e-06	5.35717e-06	0.00154286	0.00458708	0	0	0	0
chr1	14940001	15040000	7.50796e-06	4.28195e-06	5.14872e-06	5.35717e-06	0.00154286	0.00458708	0	0	0	0
chr1	14950001	15050000	7.50796e-06	4.28195e-06	5.14872e-06	5.35717e-06	0.00154286	0.00458708	0	0	0	0
chr1	14960001	15060000	7.50796e-06	4.28195e-06	5.14872e-06	5.35717e-06	0.00154286	0.00458708	0	0	0	0
chr1	14970001	15070000	4.01588e-06	2.15426e-06	2.71226e-06	2.85716e-06	0	0.00306705	0	0	0	0
chr1	15460001	15560000	4.90477e-06	2.93441e-06	3.8127e-06	1.78572e-06	0.0457317	0.0169256	0	0	0.0603688	0.111592
chr1	15470001	15570000	4.90477e-06	2.93441e-06	3.8127e-06	1.78572e-06	0.0457317	0.0169256	0	0	0.0603688	0.111592
chr1	15480001	15580000	4.90477e-06	2.93441e-06	3.8127e-06	1.78572e-06	0.0457317	0.0169256	0	0	0.0603688	0.111592
chr1	15490001	15590000	4.90477e-06	2.93441e-06	3.8127e-06	1.78572e-06	0.0457317	0.0169256	0	0	0.0603688	0.111592
chr1	15500001	15600000	4.90477e-06	2.93441e-06	3.8127e-06	1.78572e-06	0.0457317	0.0169256	0	0	0.0603688	0.111592
chr1	15510001	15610000	4.90477e-06	2.93441e-06	3.8127e-06	1.78572e-06	0.0457317	0.0169256	0	0	0.0603688	0.111592
chr1	15520001	15620000	4.90477e-06	2.93441e-06	3.8127e-06	1.78572e-06	0.0457317	0.0169256	0	0	0.0603688	0.111592
chr1	15530001	15630000	4.90477e-06	2.93441e-06	3.8127e-06	1.78572e-06	0.0457317	0.0169256	0	0	0.0603688	0.111592
chr1	15540001	15640000	4.90477e-06	2.93441e-06	3.8127e-06	1.78572e-06	0.0457317	0.0169256	0	0	0.0603688	0.111592
chr1	15550001	15650000	4.90477e-06	2.93441e-06	3.8127e-06	1.78572e-06	0.0457317	0.0169256	0	0	0.0603688	0.111592
chr1	16210001	16310000	2.57144e-06	1.27661e-06	1.46197e-06	5e-06	0	0	0	0	0	0
chr1	16220001	16320000	2.57144e-06	1.27661e-06	1.46197e-06	5e-06	0	0	0	0	0	0
chr1	16230001	16330000	2.57144e-06	1.27661e-06	1.46197e-06	5e-06	0	0	0	0	0	0
chr1	16240001	16340000	2.57144e-06	1.27661e-06	1.46197e-06	5e-06	0	0	0	0	0	0
chr1	16250001	16350000	2.57144e-06	1.27661e-06	1.46197e-06	5e-06	0	0	0	0	0	0
chr1	16260001	16360000	2.57144e-06	1.27661e-06	1.46197e-06	5e-06	0	0	0	0	0	0
chr1	16270001	16370000	2.57144e-06	1.27661e-06	1.46197e-06	5e-06	0	0	0	0	0	0
chr1	16280001	16380000	2.57144e-06	1.27661e-06	1.46197e-06	5e-06	0	0	0	0	0	0
chr1	16290001	16390000	2.57144e-06	1.27661e-06	1.46197e-06	5e-06	0	0	0	0	0	0
chr1	16300001	16400000	2.57144e-06	1.27661e-06	1.46197e-06	5e-06	0	0	0	0	0	0
chr1	17810001	17910000	3.30159e-06	1.46277e-06	1.51391e-06	0	0.0141614	0.0344601	0.112188	0	0.0179001	0.0201527
chr1	17820001	17920000	3.30159e-06	1.46277e-06	1.51391e-06	0	0.0141614	0.0344601	0.112188	0	0.0179001	0.0201527
chr1	17830001	17930000	3.30159e-06	1.46277e-06	1.51391e-06	0	0.0141614	0.0344601	0.112188	0	0.0179001	0.0201527
chr1	17840001	17940000	3.30159e-06	1.46277e-06	1.51391e-06	0	0.0141614	0.0344601	0.112188	0	0.0179001	0.0201527
chr1	17850001	17950000	3.30159e-06	1.46277e-06	1.51391e-06	0	0.0141614	0.0344601	0.112188	0	0.0179001	0.0201527
chr1	17860001	17960000	3.30159e-06	1.46277e-06	1.51391e-06	0	0.0141614	0.0344601	0.112188	0	0.0179001	0.0201527
chr1	17870001	17970000	3.30159e-06	1.46277e-06	1.51391e-06	0	0.0141614	0.0344601	0.112188	0	0.0179001	0.0201527
chr1	17880001	17980000	3.30159e-06	1.46277e-06	1.51391e-06	0	0.0141614	0.0344601	0.112188	0	0.0179001	0.0201527
chr1	17890001	17990000	3.30159e-06	1.46277e-06	1.51391e-06	0	0.0141614	0.0344601	0.112188	0	0.0179001	0.0201527
chr1	17900001	18000000	3.30159e-06	1.46277e-06	1.51391e-06	0	0.0141614	0.0344601	0.112188	0	0.0179001	0.0201527
chr1	18520001	18620000	6.93655e-06	9.2642e-06	6.31851e-06	1.14286e-05	0	0	0	0.00724906	0.0088495	0
chr1	18530001	18630000	6.93655e-06	9.2642e-06	6.31851e-06	1.14286e-05	0	0	0	0.00724906	0.0088495	0
chr1	18540001	18640000	6.93655e-06	9.2642e-06	6.31851e-06	1.14286e-05	0	0	0	0.00724906	0.0088495	0
chr1	18550001	18650000	6.93655e-06	9.2642e-06	6.31851e-06	1.14286e-05	0	0	0	0.00724906	0.0088495	0
chr1	18560001	18660000	6.93655e-06	9.2642e-06	6.31851e-06	1.14286e-05	0	0	0	0.00724906	0.0088495	0
chr1	18570001	18670000	6.93655e-06	9.2642e-06	6.31851e-06	1.14286e-05	0	0	0	0.00724906	0.0088495	0
chr1	18580001	18680000	6.93655e-06	9.2642e-06	6.31851e-06	1.14286e-05	0	0	0	0.00724906	0.0088495	0
chr1	18590001	18690000	6.93655e-06	9.2642e-06	6.31851e-06	1.14286e-05	0	0	0	0.00724906	0.0088495	0
chr1	18600001	18700000	6.93655e-06	9.2642e-06	6.31851e-06	1.14286e-05	0	0	0	0.00724906	0.0088495	0
chr1	18610001	18710000	6.93655e-06	9.2642e-06	6.31851e-06	1.14286e-05	0	0	0	0.00724906	0.0088495	0
chr1	18620001	18720000	1.66667e-06	1.9149e-06	1.59573e-06	2.5e-06	0	0	0	0	0	0
chr1	18630001	18730000	1.66667e-06	1.9149e-06	1.59573e-06	2.5e-06	0	0	0	0	0	0
chr1	18640001	18740000	1.66667e-06	1.9149e-06	1.59573e-06	2.5e-06	0	0	0	0	0	0
chr1	18650001	18750000	1.66667e-06	1.9149e-06	1.59573e-06	2.5e-06	0	0	0	0	0	0
chr1	18660001	18760000	1.66667e-06	1.9149e-06	1.59573e-06	2.5e-06	0	0	0	0	0	0
chr1	18670001	18770000	1.66667e-06	1.9149e-06	1.59573e-06	2.5e-06	0	0	0	0	0	0
chr1	18680001	18780000	1.66667e-06	1.9149e-06	1.59573e-06	2.5e-06	0	0	0	0	0	0
chr1	18690001	18790000	1.66667e-06	1.9149e-06	1.59573e-06	2.5e-06	0	0	0	0	0	0
chr1	18700001	18800000	1.66667e-06	1.9149e-06	1.59573e-06	2.5e-06	0	0	0	0	0	0
chr1	18710001	18810000	1.66667e-06	1.9149e-06	1.59573e-06	2.5e-06	0	0	0	0	0	0
chr1	20220001	20320000	2.09525e-06	1.37412e-06	1.79701e-06	2.5e-06	0	0	0	0	0	0
chr1	20230001	20330000	2.09525e-06	1.37412e-06	1.79701e-06	2.5e-06	0	0	0	0	0	0
chr1	20240001	20340000	2.09525e-06	1.37412e-06	1.79701e-06	2.5e-06	0	0	0	0	0	0
chr1	20250001	20350000	2.09525e-06	1.37412e-06	1.79701e-06	2.5e-06	0	0	0	0	0	0
chr1	20260001	20360000	2.09525e-06	1.37412e-06	1.79701e-06	2.5e-06	0	0	0	0	0	0
chr1	20270001	20370000	2.09525e-06	1.37412e-06	1.79701e-06	2.5e-06	0	0	0	0	0	0
chr1	20280001	20380000	2.09525e-06	1.37412e-06	1.79701e-06	2.5e-06	0	0	0	0	0	0
chr1	20290001	20390000	2.09525e-06	1.37412e-06	1.79701e-06	2.5e-06	0	0	0	0	0	0
chr1	20300001	20400000	2.09525e-06	1.37412e-06	1.79701e-06	2.5e-06	0	0	0	0	0	0
chr1	20310001	20410000	2.09525e-06	1.37412e-06	1.79701e-06	2.5e-06	0	0	0	0	0	0
chr1	20840001	20940000	2.09525e-06	1.92377e-06	1.77779e-06	2.5e-06	0	0	0	0	0	0
chr1	20850001	20950000	4.00004e-06	3.62591e-06	3.4556e-06	5e-06	0	0	0	0	0	0
chr1	20860001	20960000	4.00004e-06	3.62591e-06	3.4556e-06	5e-06	0	0	0	0	0	0
chr1	20870001	20970000	4.00004e-06	3.62591e-06	3.4556e-06	5e-06	0	0	0	0	0	0
chr1	20880001	20980000	4.00004e-06	3.62591e-06	3.4556e-06	5e-06	0	0	0	0	0	0
chr1	20890001	20990000	4.00004e-06	3.62591e-06	3.4556e-06	5e-06	0	0	0	0	0	0
chr1	20900001	21000000	4.00004e-06	3.62591e-06	3.4556e-06	5e-06	0	0	0	0	0	0
chr1	20910001	21010000	4.00004e-06	3.62591e-06	3.4556e-06	5e-06	0	0	0	0	0	0
chr1	20920001	21020000	4.00004e-06	3.62591e-06	3.4556e-06	5e-06	0	0	0	0	0	0
chr1	20930001	21030000	4.00004e-06	3.62591e-06	3.4556e-06	5e-06	0	0	0	0	0	0
chr1	20940001	21040000	1.90477e-06	1.70213e-06	1.6778e-06	2.5e-06	0	0.00569462	0	0	0	0
chr1	21670001	21770000	1.50794e-06	2.41135e-06	1.98531e-06	0	0	0	0.0670241	0	0.0486543	0.0504732
chr1	21680001	21780000	1.50794e-06	2.41135e-06	1.98531e-06	0	0	0	0.0670241	0	0.0486543	0.0504732
chr1	21690001	21790000	1.50794e-06	2.41135e-06	1.98531e-06	0	0	0	0.0670241	0	0.0486543	0.0504732
chr1	21700001	21800000	1.50794e-06	2.41135e-06	1.98531e-06	0	0	0	0.0670241	0	0.0486543	0.0504732
chr1	21710001	21810000	1.50794e-06	2.41135e-06	1.98531e-06	0	0	0	0.0670241	0	0.0486543	0.0504732
chr1	21720001	21820000	1.50794e-06	2.41135e-06	1.98531e-06	0	0	0	0.0670241	0	0.0486543	0.0504732
chr1	21730001	21830000	1.50794e-06	2.41135e-06	1.98531e-06	0	0	0	0.0670241	0	0.0486543	0.0504732
chr1	21740001	21840000	1.50794e-06	2.41135e-06	1.98531e-06	0	0	0	0.0670241	0	0.0486543	0.0504732
chr1	21750001	21850000	1.50794e-06	2.41135e-06	1.98531e-06	0	0	0	0.0670241	0	0.0486543	0.0504732
chr1	21760001	21860000	1.50794e-06	2.41135e-06	1.98531e-06	0	0	0	0.0670241	0	0.0486543	0.0504732
chr1	22140001	22240000	4.58731e-06	3.54611e-06	3.83971e-06	5.71429e-06	0	0.00111808	0	0.00145617	0	0
chr1	22150001	22250000	4.58731e-06	3.54611e-06	3.83971e-06	5.71429e-06	0	0.00111808	0	0.00145617	0	0
chr1	22160001	22260000	4.58731e-06	3.54611e-06	3.83971e-06	5.71429e-06	0	0.00111808	0	0.00145617	0	0
chr1	22170001	22270000	4.58731e-06	3.54611e-06	3.83971e-06	5.71429e-06	0	0.00111808	0	0.00145617	0	0
chr1	22180001	22280000	4.58731e-06	3.54611e-06	3.83971e-06	5.71429e-06	0	0.00111808	0	0.00145617	0	0
chr1	22190001	22290000	4.58731e-06	3.54611e-06	3.83971e-06	5.71429e-06	0	0.00111808	0	0.00145617	0	0
chr1	22200001	22300000	4.58731e-06	3.54611e-06	3.83971e-06	5.71429e-06	0	0.00111808	0	0.00145617	0	0
chr1	22210001	22310000	4.58731e-06	3.54611e-06	3.83971e-06	5.71429e-06	0	0.00111808	0	0.00145617	0	0
chr1	22220001	22320000	4.58731e-06	3.54611e-06	3.83971e-06	5.71429e-06	0	0.00111808	0	0.00145617	0	0
chr1	22230001	22330000	4.58731e-06	3.54611e-06	3.83971e-06	5.71429e-06	0	0.00111808	0	0.00145617	0	0
chr1	22800001	22900000	3.97942e-05	3.52135e-05	3.61547e-05	3.2144e-05	0.000529121	0.00090733	0	0.000895909	0	0
chr1	22810001	22910000	3.97942e-05	3.52135e-05	3.61547e-05	3.2144e-05	0.000529121	0.00090733	0	0.000895909	0	0
chr1	22820001	22920000	3.97942e-05	3.52135e-05	3.61547e-05	3.2144e-05	0.000529121	0.00090733	0	0.000895909	0	0
chr1	22830001	22930000	3.97942e-05	3.52135e-05	3.61547e-05	3.2144e-05	0.000529121	0.00090733	0	0.000895909	0	0
chr1	22840001	22940000	3.97942e-05	3.52135e-05	3.61547e-05	3.2144e-05	0.000529121	0.00090733	0	0.000895909	0	0
chr1	22850001	22950000	3.97942e-05	3.52135e-05	3.61547e-05	3.2144e-05	0.000529121	0.00090733	0	0.000895909	0	0
chr1	22860001	22960000	3.97942e-05	3.52135e-05	3.61547e-05	3.2144e-05	0.000529121	0.00090733	0	0.000895909	0	0
chr1	22870001	22970000	3.97942e-05	3.52135e-05	3.61547e-05	3.2144e-05	0.000529121	0.00090733	0	0.000895909	0	0
chr1	22880001	22980000	3.97942e-05	3.52135e-05	3.61547e-05	3.2144e-05	0.000529121	0.00090733	0	0.000895909	0	0
chr1	22890001	22990000	3.97942e-05	3.52135e-05	3.61547e-05	3.2144e-05	0.000529121	0.00090733	0	0.000895909	0	0
chr1	23710001	23810000	1.60318e-06	7.97874e-07	4.20227e-07	5e-06	0	0.020081	0	0	0.293771	0.0732929
chr1	23720001	23820000	1.60318e-06	7.97874e-07	4.20227e-07	5e-06	0	0.020081	0	0	0.293771	0.0732929
chr1	23730001	23830000	1.60318e-06	7.97874e-07	4.20227e-07	5e-06	0	0.020081	0	0	0.293771	0.0732929
chr1	23740001	23840000	1.60318e-06	7.97874e-07	4.20227e-07	5e-06	0	0.020081	0	0	0.293771	0.0732929
chr1	23750001	23850000	1.60318e-06	7.97874e-07	4.20227e-07	5e-06	0	0.020081	0	0	0.293771	0.0732929
chr1	23760001	23860000	1.60318e-06	7.97874e-07	4.20227e-07	5e-06	0	0.020081	0	0	0.293771	0.0732929
chr1	23770001	23870000	1.60318e-06	7.97874e-07	4.20227e-07	5e-06	0	0.020081	0	0	0.293771	0.0732929
chr1	23780001	23880000	1.60318e-06	7.97874e-07	4.20227e-07	5e-06	0	0.020081	0	0	0.293771	0.0732929
chr1	23790001	23890000	1.60318e-06	7.97874e-07	4.20227e-07	5e-06	0	0.020081	0	0	0.293771	0.0732929
chr1	23800001	23900000	1.60318e-06	7.97874e-07	4.20227e-07	5e-06	0	0.020081	0	0	0.293771	0.0732929
chr1	24620001	24720000	2.11112e-06	1.28547e-06	1.83545e-06	2.5e-06	0.0205604	0.0225519	0	0	0	0
chr1	24630001	24730000	2.11112e-06	1.28547e-06	1.83545e-06	2.5e-06	0.0205604	0.0225519	0	0	0	0
chr1	24640001	24740000	2.11112e-06	1.28547e-06	1.83545e-06	2.5e-06	0.0205604	0.0225519	0	0	0	0
chr1	24650001	24750000	2.11112e-06	1.28547e-06	1.83545e-06	2.5e-06	0.0205604	0.0225519	0	0	0	0
chr1	24660001	24760000	2.11112e-06	1.28547e-06	1.83545e-06	2.5e-06	0.0205604	0.0225519	0	0	0	0
chr1	24670001	24770000	2.11112e-06	1.28547e-06	1.83545e-06	2.5e-06	0.0205604	0.0225519	0	0	0	0
chr1	24680001	24780000	2.11112e-06	1.28547e-06	1.83545e-06	2.5e-06	0.0205604	0.0225519	0	0	0	0
chr1	24690001	24790000	2.11112e-06	1.28547e-06	1.83545e-06	2.5e-06	0.0205604	0.0225519	0	0	0	0
chr1	24700001	24800000	2.11112e-06	1.28547e-06	1.83545e-06	2.5e-06	0.0205604	0.0225519	0	0	0	0
chr1	24710001	24810000	2.11112e-06	1.28547e-06	1.83545e-06	2.5e-06	0.0205604	0.0225519	0	0	0	0
chr1	26130001	26230000	3.04763e-06	3.8298e-06	3.15197e-06	3.2143e-06	0	0.00260128	0	0.00523812	0.00697234	0
chr1	26140001	26240000	3.04763e-06	3.8298e-06	3.15197e-06	3.2143e-06	0	0.00260128	0	0.00523812	0.00697234	0
chr1	26150001	26250000	3.04763e-06	3.8298e-06	3.15197e-06	3.2143e-06	0	0.00260128	0	0.00523812	0.00697234	0
chr1	26160001	26260000	3.04763e-06	3.8298e-06	3.15197e-06	3.2143e-06	0	0.00260128	0	0.00523812	0.00697234	0
chr1	26170001	26270000	3.04763e-06	3.8298e-06	3.15197e-06	3.2143e-06	0	0.00260128	0	0.00523812	0.00697234	0
chr1	26180001	26280000	3.04763e-06	3.8298e-06	3.15197e-06	3.2143e-06	0	0.00260128	0	0.00523812	0.00697234	0
chr1	26190001	26290000	3.04763e-06	3.8298e-06	3.15197e-06	3.2143e-06	0	0.00260128	0	0.00523812	0.00697234	0
chr1	26200001	26300000	3.04763e-06	3.8298e-06	3.15197e-06	3.2143e-06	0	0.00260128	0	0.00523812	0.00697234	0
chr1	26210001	26310000	3.04763e-06	3.8298e-06	3.15197e-06	3.2143e-06	0	0.00260128	0	0.00523812	0.00697234	0
chr1	26220001	26320000	3.04763e-06	3.8298e-06	3.15197e-06	3.2143e-06	0	0.00260128	0	0.00523812	0.00697234	0
chr1	26470001	26570000	2.09525e-06	2.63299e-06	2.65045e-06	5.35714e-06	0	0.00293384	0.0125653	0	0	0
chr1	26480001	26580000	2.09525e-06	2.63299e-06	2.65045e-06	5.35714e-06	0	0.00293384	0.0125653	0	0	0
chr1	26490001	26590000	2.09525e-06	2.63299e-06	2.65045e-06	5.35714e-06	0	0.00293384	0.0125653	0	0	0
chr1	26500001	26600000	2.09525e-06	2.63299e-06	2.65045e-06	5.35714e-06	0	0.00293384	0.0125653	0	0	0
chr1	26510001	26610000	2.09525e-06	2.63299e-06	2.65045e-06	5.35714e-06	0	0.00293384	0.0125653	0	0	0
chr1	26520001	26620000	2.09525e-06	2.63299e-06	2.65045e-06	5.35714e-06	0	0.00293384	0.0125653	0	0	0
chr1	26530001	26630000	2.09525e-06	2.63299e-06	2.65045e-06	5.35714e-06	0	0.00293384	0.0125653	0	0	0
chr1	26540001	26640000	2.09525e-06	2.63299e-06	2.65045e-06	5.35714e-06	0	0.00293384	0.0125653	0	0	0
chr1	26550001	26650000	2.09525e-06	2.63299e-06	2.65045e-06	5.35714e-06	0	0.00293384	0.0125653	0	0	0
chr1	26560001	26660000	2.09525e-06	2.63299e-06	2.65045e-06	5.35714e-06	0	0.00293384	0.0125653	0	0	0
chr1	27220001	27320000	2.85716e-06	2.53547e-06	1.35626e-06	0	0.013518	0.0127591	0	0.0335621	0	0.0347807
chr1	27230001	27330000	2.85716e-06	2.53547e-06	1.35626e-06	0	0.013518	0.0127591	0	0.0335621	0	0.0347807
chr1	27240001	27340000	2.85716e-06	2.53547e-06	1.35626e-06	0	0.013518	0.0127591	0	0.0335621	0	0.0347807
chr1	27250001	27350000	2.85716e-06	2.53547e-06	1.35626e-06	0	0.013518	0.0127591	0	0.0335621	0	0.0347807
chr1	27260001	27360000	2.85716e-06	2.53547e-06	1.35626e-06	0	0.013518	0.0127591	0	0.0335621	0	0.0347807
chr1	27270001	27370000	2.85716e-06	2.53547e-06	1.35626e-06	0	0.013518	0.0127591	0	0.0335621	0	0.0347807
chr1	27280001	27380000	2.85716e-06	2.53547e-06	1.35626e-06	0	0.013518	0.0127591	0	0.0335621	0	0.0347807
chr1	27290001	27390000	2.85716e-06	2.53547e-06	1.35626e-06	0	0.013518	0.0127591	0	0.0335621	0	0.0347807
chr1	27300001	27400000	2.85716e-06	2.53547e-06	1.35626e-06	0	0.013518	0.0127591	0	0.0335621	0	0.0347807
chr1	27310001	27410000	2.85716e-06	2.53547e-06	1.35626e-06	0	0.013518	0.0127591	0	0.0335621	0	0.0347807
chr1	28730001	28830000	2.14286e-06	3.5727e-06	2.23854e-06	3.2143e-06	0.0345144	0.00364198	0.239527	0.00168798	0.123068	0.0437763
chr1	28740001	28840000	2.14286e-06	3.5727e-06	2.23854e-06	3.2143e-06	0.0345144	0.00364198	0.239527	0.00168798	0.123068	0.0437763
chr1	28750001	28850000	6.47621e-06	7.64187e-06	4.72356e-06	5.71431e-06	0.00941617	0.0320591	0.166544	0.0329013	0.0586582	0.0777932
chr1	28760001	28860000	6.47621e-06	7.64187e-06	4.72356e-06	5.71431e-06	0.00941617	0.0320591	0.166544	0.0329013	0.0586582	0.0777932
chr1	28770001	28870000	6.47621e-06	7.64187e-06	4.72356e-06	5.71431e-06	0.00941617	0.0320591	0.166544	0.0329013	0.0586582	0.0777932
chr1	28780001	28880000	6.47621e-06	7.64187e-06	4.72356e-06	5.71431e-06	0.00941617	0.0320591	0.166544	0.0329013	0.0586582	0.0777932
chr1	28790001	28890000	6.47621e-06	7.64187e-06	4.72356e-06	5.71431e-06	0.00941617	0.0320591	0.166544	0.0329013	0.0586582	0.0777932
chr1	28800001	28900000	6.47621e-06	7.64187e-06	4.72356e-06	5.71431e-06	0.00941617	0.0320591	0.166544	0.0329013	0.0586582	0.0777932
chr1	28810001	28910000	6.47621e-06	7.64187e-06	4.72356e-06	5.71431e-06	0.00941617	0.0320591	0.166544	0.0329013	0.0586582	0.0777932
chr1	28820001	28920000	6.47621e-06	7.64187e-06	4.72356e-06	5.71431e-06	0.00941617	0.0320591	0.166544	0.0329013	0.0586582	0.0777932
chr1	28830001	28930000	4.33334e-06	4.06916e-06	2.48501e-06	2.5e-06	0	0.0578021	0.104794	0.0623993	0	0.109012
chr1	28840001	28940000	4.33334e-06	4.06916e-06	2.48501e-06	2.5e-06	0	0.0578021	0.104794	0.0623993	0	0.109012
chr1	29460001	29560000	4.44445e-06	3.32448e-06	3.27248e-06	5.35714e-06	0	0	0	0	0	0
chr1	29470001	29570000	4.44445e-06	3.32448e-06	3.27248e-06	5.35714e-06	0	0	0	0	0	0
chr1	29480001	29580000	4.44445e-06	3.32448e-06	3.27248e-06	5.35714e-06	0	0	0	0	0	0
chr1	29490001	29590000	4.44445e-06	3.32448e-06	3.27248e-06	5.35714e-06	0	0	0	0	0	0
chr1	29500001	29600000	4.44445e-06	3.32448e-06	3.27248e-06	5.35714e-06	0	0	0	0	0	0
chr1	29510001	29610000	4.44445e-06	3.32448e-06	3.27248e-06	5.35714e-06	0	0	0	0	0	0
chr1	29520001	29620000	4.44445e-06	3.32448e-06	3.27248e-06	5.35714e-06	0	0	0	0	0	0
chr1	29530001	29630000	4.44445e-06	3.32448e-06	3.27248e-06	5.35714e-06	0	0	0	0	0	0
chr1	29540001	29640000	4.44445e-06	3.32448e-06	3.27248e-06	5.35714e-06	0	0	0	0	0	0
chr1	29550001	29650000	4.44445e-06	3.32448e-06	3.27248e-06	5.35714e-06	0	0	0	0	0	0
chr1	29630001	29730000	1.38096e-06	1.83511e-06	2.15622e-06	8.57147e-06	0.00914145	0.00162385	0.124698	0	0.0839828	0.115018
chr1	29640001	29740000	1.27144e-05	1.26864e-05	1.2784e-05	2.53578e-05	0	0.00240563	0.118569	0	0.0756366	0.121882
chr1	29650001	29750000	1.27144e-05	1.26864e-05	1.2784e-05	2.53578e-05	0	0.00240563	0.118569	0	0.0756366	0.121882
chr1	29660001	29760000	1.31748e-05	1.33957e-05	1.37952e-05	2.96436e-05	0	0.0018416	0.125996	0	0.0809451	0.126519
chr1	29670001	29770000	1.31748e-05	1.33957e-05	1.37952e-05	2.96436e-05	0	0.0018416	0.125996	0	0.0809451	0.126519
chr1	29680001	29780000	1.31748e-05	1.33957e-05	1.37952e-05	2.96436e-05	0	0.0018416	0.125996	0	0.0809451	0.126519
chr1	29690001	29790000	1.31748e-05	1.33957e-05	1.37952e-05	2.96436e-05	0	0.0018416	0.125996	0	0.0809451	0.126519
chr1	29700001	29800000	1.31748e-05	1.33957e-05	1.37952e-05	2.96436e-05	0	0.0018416	0.125996	0	0.0809451	0.126519
chr1	29710001	29810000	1.31748e-05	1.33957e-05	1.37952e-05	2.96436e-05	0	0.0018416	0.125996	0	0.0809451	0.126519
chr1	29720001	29820000	1.31748e-05	1.23052e-05	1.29263e-05	2.78577e-05	0	0.000797312	0.119329	0	0.0850619	0.136761
chr1	29730001	29830000	1.17938e-05	1.15605e-05	1.16388e-05	2.10719e-05	0	0.00187815	0.126235	0	0.0803949	0.128683
chr1	29740001	29840000	4.60319e-07	7.09222e-07	1.01109e-06	4.28571e-06	0	0	0.218365	0	0.152073	0.184273
chr1	29750001	29850000	4.60319e-07	7.09222e-07	1.01109e-06	4.28571e-06	0	0	0.218365	0	0.152073	0.184273
chr1	30950001	31050000	4.0635e-06	3.90072e-06	3.36261e-06	5.71429e-06	0	5.61575e-05	0	0	0	0
chr1	30960001	31060000	4.0635e-06	3.90072e-06	3.36261e-06	5.71429e-06	0	5.61575e-05	0	0	0	0
chr1	30970001	31070000	4.0635e-06	3.90072e-06	3.36261e-06	5.71429e-06	0	5.61575e-05	0	0	0	0
chr1	30980001	31080000	4.0635e-06	3.90072e-06	3.36261e-06	5.71429e-06	0	5.61575e-05	0	0	0	0
chr1	30990001	31090000	4.0635e-06	3.90072e-06	3.36261e-06	5.71429e-06	0	5.61575e-05	0	0	0	0
chr1	31000001	31100000	4.0635e-06	3.90072e-06	3.36261e-06	5.71429e-06	0	5.61575e-05	0	0	0	0
chr1	31010001	31110000	4.0635e-06	3.90072e-06	3.36261e-06	5.71429e-06	0	5.61575e-05	0	0	0	0
chr1	31020001	31120000	4.0635e-06	3.90072e-06	3.36261e-06	5.71429e-06	0	5.61575e-05	0	0	0	0
chr1	31030001	31130000	4.0635e-06	3.90072e-06	3.36261e-06	5.71429e-06	0	5.61575e-05	0	0	0	0
chr1	31040001	31140000	4.0635e-06	3.90072e-06	3.36261e-06	5.71429e-06	0	5.61575e-05	0	0	0	0
chr1	31780001	31880000	2.7143e-06	2.41135e-06	1.63624e-06	0	0.0259931	0.124988	0.199198	0.0064865	0.0171241	0.0703676
chr1	31790001	31890000	2.7143e-06	2.41135e-06	1.63624e-06	0	0.0259931	0.124988	0.199198	0.0064865	0.0171241	0.0703676
chr1	31800001	31900000	2.7143e-06	2.41135e-06	1.63624e-06	0	0.0259931	0.124988	0.199198	0.0064865	0.0171241	0.0703676
chr1	31810001	31910000	2.7143e-06	2.41135e-06	1.63624e-06	0	0.0259931	0.124988	0.199198	0.0064865	0.0171241	0.0703676
chr1	31820001	31920000	2.7143e-06	2.41135e-06	1.63624e-06	0	0.0259931	0.124988	0.199198	0.0064865	0.0171241	0.0703676
chr1	31830001	31930000	2.7143e-06	2.41135e-06	1.63624e-06	0	0.0259931	0.124988	0.199198	0.0064865	0.0171241	0.0703676
chr1	31840001	31940000	2.7143e-06	2.41135e-06	1.63624e-06	0	0.0259931	0.124988	0.199198	0.0064865	0.0171241	0.0703676
chr1	31850001	31950000	2.7143e-06	2.41135e-06	1.63624e-06	0	0.0259931	0.124988	0.199198	0.0064865	0.0171241	0.0703676
chr1	31860001	31960000	2.7143e-06	2.41135e-06	1.63624e-06	0	0.0259931	0.124988	0.199198	0.0064865	0.0171241	0.0703676
chr1	31870001	31970000	2.7143e-06	2.41135e-06	1.63624e-06	0	0.0259931	0.124988	0.199198	0.0064865	0.0171241	0.0703676
chr1	32050001	32150000	4.92065e-07	7.44682e-07	6.37095e-07	0	0	0	0	0	0	0
chr1	32060001	32160000	4.92065e-07	7.44682e-07	6.37095e-07	0	0	0	0	0	0	0
chr1	32070001	32170000	4.92065e-07	7.44682e-07	6.37095e-07	0	0	0	0	0	0	0
chr1	32080001	32180000	4.92065e-07	7.44682e-07	6.37095e-07	0	0	0	0	0	0	0
chr1	32090001	32190000	4.92065e-07	7.44682e-07	6.37095e-07	0	0	0	0	0	0	0
chr1	32100001	32200000	4.92065e-07	7.44682e-07	6.37095e-07	0	0	0	0	0	0	0
chr1	32110001	32210000	4.92065e-07	7.44682e-07	6.37095e-07	0	0	0	0	0	0	0
chr1	32120001	32220000	4.92065e-07	7.44682e-07	6.37095e-07	0	0	0	0	0	0	0
chr1	32130001	32230000	4.92065e-07	7.44682e-07	6.37095e-07	0	0	0	0	0	0	0
chr1	32140001	32240000	4.92065e-07	7.44682e-07	6.37095e-07	0	0	0	0	0	0	0
chr1	32460001	32560000	3.84291e-05	3.44866e-05	2.967e-05	4.3572e-05	0	0.000527505	0	0.00102865	0	0
chr1	32470001	32570000	6.60014e-05	5.75199e-05	5.07564e-05	6.96448e-05	0	0.000395703	0	0.00044699	0.00102137	0.000511904
chr1	32480001	32580000	6.60014e-05	5.75199e-05	5.07564e-05	6.96448e-05	0	0.000395703	0	0.00044699	0.00102137	0.000511904
chr1	32490001	32590000	6.60014e-05	5.75199e-05	5.07564e-05	6.96448e-05	0	0.000395703	0	0.00044699	0.00102137	0.000511904
chr1	32500001	32600000	6.60014e-05	5.75199e-05	5.07564e-05	6.96448e-05	0	0.000395703	0	0.00044699	0.00102137	0.000511904
chr1	32510001	32610000	6.60014e-05	5.75199e-05	5.07564e-05	6.96448e-05	0	0.000395703	0	0.00044699	0.00102137	0.000511904
chr1	32520001	32620000	6.60014e-05	5.75199e-05	5.07564e-05	6.96448e-05	0	0.000395703	0	0.00044699	0.00102137	0.000511904
chr1	32530001	32630000	6.60014e-05	5.75199e-05	5.07564e-05	6.96448e-05	0	0.000395703	0	0.00044699	0.00102137	0.000511904
chr1	32540001	32640000	6.60014e-05	5.75199e-05	5.07564e-05	6.96448e-05	0	0.000395703	0	0.00044699	0.00102137	0.000511904
chr1	32550001	32650000	6.60014e-05	5.75199e-05	5.07564e-05	6.96448e-05	0	0.000395703	0	0.00044699	0.00102137	0.000511904
chr1	32560001	32660000	2.75716e-05	2.30323e-05	2.10852e-05	2.60718e-05	0	0.000199226	0.00575836	0	0.00589999	0.0066249
chr1	35350001	35450000	4.01588e-06	3.02306e-06	2.3445e-06	5.35714e-06	0	0	0	0	0	0
chr1	35360001	35460000	4.01588e-06	3.02306e-06	2.3445e-06	5.35714e-06	0	0	0	0	0	0
chr1	35370001	35470000	4.01588e-06	3.02306e-06	2.3445e-06	5.35714e-06	0	0	0	0	0	0
chr1	35380001	35480000	4.01588e-06	3.02306e-06	2.3445e-06	5.35714e-06	0	0	0	0	0	0
chr1	35390001	35490000	4.01588e-06	3.02306e-06	2.3445e-06	5.35714e-06	0	0	0	0	0	0
chr1	35400001	35500000	4.01588e-06	3.02306e-06	2.3445e-06	5.35714e-06	0	0	0	0	0	0
chr1	35410001	35510000	4.01588e-06	3.02306e-06	2.3445e-06	5.35714e-06	0	0	0	0	0	0
chr1	35420001	35520000	4.01588e-06	3.02306e-06	2.3445e-06	5.35714e-06	0	0	0	0	0	0
chr1	35430001	35530000	4.01588e-06	3.02306e-06	2.3445e-06	5.35714e-06	0	0	0	0	0	0
chr1	35440001	35540000	4.01588e-06	3.02306e-06	2.3445e-06	5.35714e-06	0	0	0	0	0	0
chr1	36270001	36370000	3.30159e-06	2.69504e-06	2.42345e-06	5.35714e-06	0	0.00381898	0	0	0.0943341	0.0662562
chr1	36280001	36380000	3.30159e-06	2.69504e-06	2.42345e-06	5.35714e-06	0	0.00381898	0	0	0.0943341	0.0662562
chr1	36290001	36390000	3.30159e-06	2.69504e-06	2.42345e-06	5.35714e-06	0	0.00381898	0	0	0.0943341	0.0662562
chr1	36300001	36400000	3.30159e-06	2.69504e-06	2.42345e-06	5.35714e-06	0	0.00381898	0	0	0.0943341	0.0662562
chr1	36310001	36410000	3.30159e-06	2.69504e-06	2.42345e-06	5.35714e-06	0	0.00381898	0	0	0.0943341	0.0662562
chr1	36320001	36420000	3.30159e-06	2.69504e-06	2.42345e-06	5.35714e-06	0	0.00381898	0	0	0.0943341	0.0662562
chr1	36330001	36430000	3.30159e-06	2.69504e-06	2.42345e-06	5.35714e-06	0	0.00381898	0	0	0.0943341	0.0662562
chr1	36340001	36440000	3.30159e-06	2.69504e-06	2.42345e-06	5.35714e-06	0	0.00381898	0	0	0.0943341	0.0662562
chr1	36350001	36450000	3.30159e-06	2.69504e-06	2.42345e-06	5.35714e-06	0	0.00381898	0	0	0.0943341	0.0662562
chr1	36360001	36460000	3.30159e-06	2.69504e-06	2.42345e-06	5.35714e-06	0	0.00381898	0	0	0.0943341	0.0662562
chr1	36660001	36760000	1.43175e-05	8.61714e-06	9.65727e-06	1.71429e-05	0	0	0	0	0	0
chr1	36670001	36770000	1.43175e-05	8.61714e-06	9.65727e-06	1.71429e-05	0	0	0	0	0	0
chr1	36680001	36780000	1.43175e-05	8.61714e-06	9.65727e-06	1.71429e-05	0	0	0	0	0	0
chr1	36690001	36790000	1.43175e-05	8.61714e-06	9.65727e-06	1.71429e-05	0	0	0	0	0	0
chr1	36700001	36800000	1.43175e-05	8.61714e-06	9.65727e-06	1.71429e-05	0	0	0	0	0	0
chr1	36710001	36810000	1.43175e-05	8.61714e-06	9.65727e-06	1.71429e-05	0	0	0	0	0	0
chr1	36720001	36820000	1.43175e-05	8.61714e-06	9.65727e-06	1.71429e-05	0	0	0	0	0	0
chr1	36730001	36830000	1.43175e-05	8.61714e-06	9.65727e-06	1.71429e-05	0	0	0	0	0	0
chr1	36740001	36840000	1.43175e-05	8.61714e-06	9.65727e-06	1.71429e-05	0	0	0	0	0	0
chr1	36750001	36850000	1.43175e-05	8.61714e-06	9.65727e-06	1.71429e-05	0	0	0	0	0	0
chr1	36800001	36900000	5.33339e-06	4.24648e-06	4.98951e-06	5.35714e-06	0	0	0	0	0	0
chr1	36810001	36910000	5.33339e-06	4.24648e-06	4.98951e-06	5.35714e-06	0	0	0	0	0	0
chr1	36820001	36920000	5.33339e-06	4.24648e-06	4.98951e-06	5.35714e-06	0	0	0	0	0	0
chr1	36830001	36930000	5.33339e-06	4.24648e-06	4.98951e-06	5.35714e-06	0	0	0	0	0	0
chr1	36840001	36940000	5.33339e-06	4.24648e-06	4.98951e-06	5.35714e-06	0	0	0	0	0	0
chr1	36850001	36950000	5.33339e-06	4.24648e-06	4.98951e-06	5.35714e-06	0	0	0	0	0	0
chr1	36860001	36960000	5.33339e-06	4.24648e-06	4.98951e-06	5.35714e-06	0	0	0	0	0	0
chr1	36870001	36970000	8.90487e-06	6.51602e-06	6.54863e-06	5.35714e-06	0	0.0161924	0.0234656	0	0	3.34109e-06
chr1	36880001	36980000	8.90487e-06	6.51602e-06	6.54863e-06	5.35714e-06	0	0.0161924	0.0234656	0	0	3.34109e-06
chr1	36890001	36990000	8.90487e-06	6.51602e-06	6.54863e-06	5.35714e-06	0	0.0161924	0.0234656	0	0	3.34109e-06
chr1	36900001	37000000	3.57143e-06	2.26951e-06	1.5591e-06	0	0	0.0657462	0.139618	0.0130961	0.0155713	0.0789474
chr1	36910001	37010000	3.57143e-06	2.26951e-06	1.5591e-06	0	0	0.0657462	0.139618	0.0130961	0.0155713	0.0789474
chr1	36920001	37020000	3.57143e-06	2.26951e-06	1.5591e-06	0	0	0.0657462	0.139618	0.0130961	0.0155713	0.0789474
chr1	36930001	37030000	3.57143e-06	2.26951e-06	1.5591e-06	0	0	0.0657462	0.139618	0.0130961	0.0155713	0.0789474
chr1	36940001	37040000	3.57143e-06	2.26951e-06	1.5591e-06	0	0	0.0657462	0.139618	0.0130961	0.0155713	0.0789474
chr1	36950001	37050000	3.57143e-06	2.26951e-06	1.5591e-06	0	0	0.0657462	0.139618	0.0130961	0.0155713	0.0789474
chr1	36960001	37060000	3.57143e-06	2.26951e-06	1.5591e-06	0	0	0.0657462	0.139618	0.0130961	0.0155713	0.0789474
chr1	37720001	37820000	5.2381e-07	1.03724e-06	1.5417e-06	2.85716e-06	0	0.0249237	0.411323	0	0.127977	0.234903
chr1	37730001	37830000	5.2381e-07	1.03724e-06	1.5417e-06	2.85716e-06	0	0.0249237	0.411323	0	0.127977	0.234903
chr1	37740001	37840000	5.2381e-07	1.03724e-06	1.5417e-06	2.85716e-06	0	0.0249237	0.411323	0	0.127977	0.234903
chr1	37750001	37850000	5.2381e-07	1.03724e-06	1.5417e-06	2.85716e-06	0	0.0249237	0.411323	0	0.127977	0.234903
chr1	37760001	37860000	5.2381e-07	1.03724e-06	1.5417e-06	2.85716e-06	0	0.0249237	0.411323	0	0.127977	0.234903
chr1	37770001	37870000	5.2381e-07	1.03724e-06	1.5417e-06	2.85716e-06	0	0.0249237	0.411323	0	0.127977	0.234903
chr1	37780001	37880000	5.2381e-07	1.03724e-06	1.5417e-06	2.85716e-06	0	0.0249237	0.411323	0	0.127977	0.234903
chr1	37790001	37890000	5.2381e-07	1.03724e-06	1.5417e-06	2.85716e-06	0	0.0249237	0.411323	0	0.127977	0.234903
chr1	37800001	37900000	5.2381e-07	1.03724e-06	1.5417e-06	2.85716e-06	0	0.0249237	0.411323	0	0.127977	0.234903
chr1	37810001	37910000	5.2381e-07	1.03724e-06	1.5417e-06	2.85716e-06	0	0.0249237	0.411323	0	0.127977	0.234903
chr1	37820001	37920000	1.98413e-06	1.9149e-06	9.63045e-07	0	0	0.0275859	0.0506667	0.0109207	0	0.0297841
chr1	37830001	37930000	1.98413e-06	1.9149e-06	9.63045e-07	0	0	0.0275859	0.0506667	0.0109207	0	0.0297841
chr1	37840001	37940000	1.98413e-06	1.9149e-06	9.63045e-07	0	0	0.0275859	0.0506667	0.0109207	0	0.0297841
chr1	37850001	37950000	1.98413e-06	1.9149e-06	9.63045e-07	0	0	0.0275859	0.0506667	0.0109207	0	0.0297841
chr1	37860001	37960000	1.98413e-06	1.9149e-06	9.63045e-07	0	0	0.0275859	0.0506667	0.0109207	0	0.0297841
chr1	37870001	37970000	1.98413e-06	1.9149e-06	9.63045e-07	0	0	0.0275859	0.0506667	0.0109207	0	0.0297841
chr1	37880001	37980000	1.98413e-06	1.9149e-06	9.63045e-07	0	0	0.0275859	0.0506667	0.0109207	0	0.0297841
chr1	37890001	37990000	1.98413e-06	1.9149e-06	9.63045e-07	0	0	0.0275859	0.0506667	0.0109207	0	0.0297841
chr1	37900001	38000000	1.98413e-06	1.9149e-06	9.63045e-07	0	0	0.0275859	0.0506667	0.0109207	0	0.0297841
chr1	37910001	38010000	1.98413e-06	1.9149e-06	9.63045e-07	0	0	0.0275859	0.0506667	0.0109207	0	0.0297841
chr1	38210001	38310000	5.2381e-07	7.09222e-07	9.84601e-07	2.85716e-06	0	0	0.411323	0	0.292987	0.336842
chr1	38220001	38320000	5.2381e-07	7.09222e-07	9.84601e-07	2.85716e-06	0	0	0.411323	0	0.292987	0.336842
chr1	38230001	38330000	5.2381e-07	7.09222e-07	9.84601e-07	2.85716e-06	0	0	0.411323	0	0.292987	0.336842
chr1	38240001	38340000	5.2381e-07	7.09222e-07	9.84601e-07	2.85716e-06	0	0	0.411323	0	0.292987	0.336842
chr1	38250001	38350000	5.2381e-07	7.09222e-07	9.84601e-07	2.85716e-06	0	0	0.411323	0	0.292987	0.336842
chr1	38260001	38360000	5.2381e-07	7.09222e-07	9.84601e-07	2.85716e-06	0	0	0.411323	0	0.292987	0.336842
chr1	38270001	38370000	5.2381e-07	7.09222e-07	9.84601e-07	2.85716e-06	0	0	0.411323	0	0.292987	0.336842
chr1	38280001	38380000	5.2381e-07	7.09222e-07	9.84601e-07	2.85716e-06	0	0	0.411323	0	0.292987	0.336842
chr1	38290001	38390000	5.2381e-07	7.09222e-07	9.84601e-07	2.85716e-06	0	0	0.411323	0	0.292987	0.336842
chr1	38300001	38400000	5.2381e-07	7.09222e-07	9.84601e-07	2.85716e-06	0	0	0.411323	0	0.292987	0.336842
chr1	38850001	38950000	2.55556e-06	2.83689e-06	2.06608e-06	2.5e-06	0	0	0	0	0	0
chr1	38860001	38960000	2.55556e-06	2.83689e-06	2.06608e-06	2.5e-06	0	0	0	0	0	0
chr1	38870001	38970000	2.55556e-06	2.83689e-06	2.06608e-06	2.5e-06	0	0	0	0	0	0
chr1	38880001	38980000	2.55556e-06	2.83689e-06	2.06608e-06	2.5e-06	0	0	0	0	0	0
chr1	38890001	38990000	2.55556e-06	2.83689e-06	2.06608e-06	2.5e-06	0	0	0	0	0	0
chr1	38900001	39000000	2.55556e-06	2.83689e-06	2.06608e-06	2.5e-06	0	0	0	0	0	0
chr1	38910001	39010000	2.55556e-06	2.83689e-06	2.06608e-06	2.5e-06	0	0	0	0	0	0
chr1	38920001	39020000	4.8413e-06	6.02839e-06	4.03608e-06	5.35717e-06	0	0	0	0	0	0
chr1	38930001	39030000	4.8413e-06	6.02839e-06	4.03608e-06	5.35717e-06	0	0	0	0	0	0
chr1	38940001	39040000	4.8413e-06	6.02839e-06	4.03608e-06	5.35717e-06	0	0	0	0	0	0
chr1	38950001	39050000	5.58733e-06	5.66492e-06	4.55889e-06	2.85716e-06	0	0	0	0	0	0
chr1	38960001	39060000	5.58733e-06	5.66492e-06	4.55889e-06	2.85716e-06	0	0	0	0	0	0
chr1	38970001	39070000	5.58733e-06	5.66492e-06	4.55889e-06	2.85716e-06	0	0	0	0	0	0
chr1	38980001	39080000	5.58733e-06	5.66492e-06	4.55889e-06	2.85716e-06	0	0	0	0	0	0
chr1	38990001	39090000	5.58733e-06	5.66492e-06	4.55889e-06	2.85716e-06	0	0	0	0	0	0
chr1	39000001	39100000	5.58733e-06	5.66492e-06	4.55889e-06	2.85716e-06	0	0	0	0	0	0
chr1	39010001	39110000	5.58733e-06	5.66492e-06	4.55889e-06	2.85716e-06	0	0	0	0	0	0
chr1	39020001	39120000	3.30159e-06	2.47341e-06	2.5889e-06	0	0	0	0	0	0	0
chr1	39030001	39130000	3.30159e-06	2.47341e-06	2.5889e-06	0	0	0	0	0	0	0
chr1	39040001	39140000	3.30159e-06	2.47341e-06	2.5889e-06	0	0	0	0	0	0	0
chr1	40920001	41020000	1.19048e-06	1.2766e-06	6.48264e-07	2.5e-06	0	0.00535529	0	0.00398183	0	0
chr1	40930001	41030000	1.19048e-06	1.2766e-06	6.48264e-07	2.5e-06	0	0.00535529	0	0.00398183	0	0
chr1	40940001	41040000	1.19048e-06	1.2766e-06	6.48264e-07	2.5e-06	0	0.00535529	0	0.00398183	0	0
chr1	40950001	41050000	1.19048e-06	1.2766e-06	6.48264e-07	2.5e-06	0	0.00535529	0	0.00398183	0	0
chr1	40960001	41060000	1.19048e-06	1.2766e-06	6.48264e-07	2.5e-06	0	0.00535529	0	0.00398183	0	0
chr1	40970001	41070000	1.19048e-06	1.2766e-06	6.48264e-07	2.5e-06	0	0.00535529	0	0.00398183	0	0
chr1	40980001	41080000	1.19048e-06	1.2766e-06	6.48264e-07	2.5e-06	0	0.00535529	0	0.00398183	0	0
chr1	40990001	41090000	1.19048e-06	1.2766e-06	6.48264e-07	2.5e-06	0	0.00535529	0	0.00398183	0	0
chr1	41000001	41100000	1.19048e-06	1.2766e-06	6.48264e-07	2.5e-06	0	0.00535529	0	0.00398183	0	0
chr1	41010001	41110000	1.19048e-06	1.2766e-06	6.48264e-07	2.5e-06	0	0.00535529	0	0.00398183	0	0
chr1	42540001	42640000	3.09525e-06	3.54611e-06	3.14236e-06	5.71429e-06	0.00078891	0.00130837	0	0	0	0
chr1	42550001	42650000	3.09525e-06	3.54611e-06	3.14236e-06	5.71429e-06	0.00078891	0.00130837	0	0	0	0
chr1	42560001	42660000	3.09525e-06	3.54611e-06	3.14236e-06	5.71429e-06	0.00078891	0.00130837	0	0	0	0
chr1	42570001	42670000	3.09525e-06	3.54611e-06	3.14236e-06	5.71429e-06	0.00078891	0.00130837	0	0	0	0
chr1	42580001	42680000	3.09525e-06	3.54611e-06	3.14236e-06	5.71429e-06	0.00078891	0.00130837	0	0	0	0
chr1	42590001	42690000	3.09525e-06	3.54611e-06	3.14236e-06	5.71429e-06	0.00078891	0.00130837	0	0	0	0
chr1	42600001	42700000	3.09525e-06	3.54611e-06	3.14236e-06	5.71429e-06	0.00078891	0.00130837	0	0	0	0
chr1	42610001	42710000	3.09525e-06	3.54611e-06	3.14236e-06	5.71429e-06	0.00078891	0.00130837	0	0	0	0
chr1	42620001	42720000	3.09525e-06	3.54611e-06	3.14236e-06	5.71429e-06	0.00078891	0.00130837	0	0	0	0
chr1	42630001	42730000	8.42862e-06	6.24118e-06	7.32393e-06	1.71429e-05	0.00318048	0	0.1286	0.0166361	0.105677	0.241983
chr1	42640001	42740000	5.33335e-06	2.69505e-06	4.18152e-06	1.14286e-05	0.00576073	0	0.207139	0.0299547	0.171136	0.399627
chr1	42650001	42750000	5.33335e-06	2.69505e-06	4.18152e-06	1.14286e-05	0.00576073	0	0.207139	0.0299547	0.171136	0.399627
chr1	42660001	42760000	5.33335e-06	2.69505e-06	4.18152e-06	1.14286e-05	0.00576073	0	0.207139	0.0299547	0.171136	0.399627
chr1	42670001	42770000	5.33335e-06	2.69505e-06	4.18152e-06	1.14286e-05	0.00576073	0	0.207139	0.0299547	0.171136	0.399627
chr1	42680001	42780000	5.8889e-06	3.11172e-06	4.80564e-06	1.39286e-05	0.0030637	0	0.190464	0.0265368	0.162072	0.371409
chr1	42690001	42790000	5.8889e-06	3.11172e-06	4.80564e-06	1.39286e-05	0.0030637	0	0.190464	0.0265368	0.162072	0.371409
chr1	42700001	42800000	5.8889e-06	3.11172e-06	4.80564e-06	1.39286e-05	0.0030637	0	0.190464	0.0265368	0.162072	0.371409
chr1	42710001	42810000	5.8889e-06	3.11172e-06	4.80564e-06	1.39286e-05	0.0030637	0	0.190464	0.0265368	0.162072	0.371409
chr1	42720001	42820000	5.8889e-06	3.11172e-06	4.80564e-06	1.39286e-05	0.0030637	0	0.190464	0.0265368	0.162072	0.371409
chr1	42730001	42830000	5.55556e-07	4.16667e-07	6.24107e-07	2.5e-06	0	0	0.0328244	0	0.0598774	0.0812003
chr1	42740001	42840000	5.55556e-07	4.16667e-07	6.24107e-07	2.5e-06	0	0	0.0328244	0	0.0598774	0.0812003
chr1	42750001	42850000	5.55556e-07	4.16667e-07	6.24107e-07	2.5e-06	0	0	0.0328244	0	0.0598774	0.0812003
chr1	42760001	42860000	5.55556e-07	4.16667e-07	6.24107e-07	2.5e-06	0	0	0.0328244	0	0.0598774	0.0812003
chr1	42770001	42870000	5.55556e-07	4.16667e-07	6.24107e-07	2.5e-06	0	0	0.0328244	0	0.0598774	0.0812003
chr1	43380001	43480000	3.96827e-07	6.383e-07	7.19167e-07	0	0	0	0	0	0	0
chr1	43390001	43490000	3.96827e-07	6.383e-07	7.19167e-07	0	0	0	0	0	0	0
chr1	43400001	43500000	3.96827e-07	6.383e-07	7.19167e-07	0	0	0	0	0	0	0
chr1	43410001	43510000	3.96827e-07	6.383e-07	7.19167e-07	0	0	0	0	0	0	0
chr1	43420001	43520000	3.96827e-07	6.383e-07	7.19167e-07	0	0	0	0	0	0	0
chr1	43430001	43530000	3.96827e-07	6.383e-07	7.19167e-07	0	0	0	0	0	0	0
chr1	43440001	43540000	3.96827e-07	6.383e-07	7.19167e-07	0	0	0	0	0	0	0
chr1	43450001	43550000	3.96827e-07	6.383e-07	7.19167e-07	0	0	0	0	0	0	0
chr1	43460001	43560000	3.96827e-07	6.383e-07	7.19167e-07	0	0	0	0	0	0	0
chr1	43470001	43570000	3.96827e-07	6.383e-07	7.19167e-07	0	0	0	0	0	0	0
chr1	43920001	44020000	3.22222e-06	3.1117e-06	2.14295e-06	2.5e-06	0	0	0	0	0	0
chr1	43930001	44030000	3.22222e-06	3.1117e-06	2.14295e-06	2.5e-06	0	0	0	0	0	0
chr1	43940001	44040000	3.22222e-06	3.1117e-06	2.14295e-06	2.5e-06	0	0	0	0	0	0
chr1	43950001	44050000	3.22222e-06	3.1117e-06	2.14295e-06	2.5e-06	0	0	0	0	0	0
chr1	43960001	44060000	3.22222e-06	3.1117e-06	2.14295e-06	2.5e-06	0	0	0	0	0	0
chr1	43970001	44070000	3.22222e-06	3.1117e-06	2.14295e-06	2.5e-06	0	0	0	0	0	0
chr1	43980001	44080000	3.22222e-06	3.1117e-06	2.14295e-06	2.5e-06	0	0	0	0	0	0
chr1	43990001	44090000	3.22222e-06	3.1117e-06	2.14295e-06	2.5e-06	0	0	0	0	0	0
chr1	44000001	44100000	3.22222e-06	3.1117e-06	2.14295e-06	2.5e-06	0	0	0	0	0	0
chr1	44010001	44110000	3.22222e-06	3.1117e-06	2.14295e-06	2.5e-06	0	0	0	0	0	0
chr1	44680001	44780000	7.61908e-07	9.84046e-07	1.03784e-06	1.78572e-06	0	0	0	0	0	0
chr1	44690001	44790000	7.61908e-07	9.84046e-07	1.03784e-06	1.78572e-06	0	0	0	0	0	0
chr1	44700001	44800000	2.53971e-06	3.38655e-06	2.80682e-06	8.92865e-06	0	0	0.109736	0	0.146637	0.0948029
chr1	44710001	44810000	2.53971e-06	3.38655e-06	2.80682e-06	8.92865e-06	0	0	0.109736	0	0.146637	0.0948029
chr1	44720001	44820000	2.53971e-06	3.38655e-06	2.80682e-06	8.92865e-06	0	0	0.109736	0	0.146637	0.0948029
chr1	44730001	44830000	2.53971e-06	3.38655e-06	2.80682e-06	8.92865e-06	0	0	0.109736	0	0.146637	0.0948029
chr1	44740001	44840000	2.53971e-06	3.38655e-06	2.80682e-06	8.92865e-06	0	0	0.109736	0	0.146637	0.0948029
chr1	44750001	44850000	2.53971e-06	3.38655e-06	2.80682e-06	8.92865e-06	0	0	0.109736	0	0.146637	0.0948029
chr1	44760001	44860000	2.53971e-06	3.38655e-06	2.80682e-06	8.92865e-06	0	0	0.109736	0	0.146637	0.0948029
chr1	44770001	44870000	2.53971e-06	3.38655e-06	2.80682e-06	8.92865e-06	0	0	0.109736	0	0.146637	0.0948029
chr1	44780001	44880000	1.77779e-06	2.40249e-06	1.76897e-06	7.14289e-06	0	0	0.171569	0	0.209909	0.141478
chr1	44790001	44890000	1.77779e-06	2.40249e-06	1.76897e-06	7.14289e-06	0	0	0.171569	0	0.209909	0.141478
chr1	45060001	45160000	1.6508e-06	3.34221e-06	2.14841e-06	2.5e-06	0.0648521	0	0	0.0325183	0	0.0371857
chr1	45070001	45170000	1.6508e-06	3.34221e-06	2.14841e-06	2.5e-06	0.0648521	0	0	0.0325183	0	0.0371857
chr1	45080001	45180000	1.6508e-06	3.34221e-06	2.14841e-06	2.5e-06	0.0648521	0	0	0.0325183	0	0.0371857
chr1	45090001	45190000	1.6508e-06	3.34221e-06	2.14841e-06	2.5e-06	0.0648521	0	0	0.0325183	0	0.0371857
chr1	45100001	45200000	1.6508e-06	3.34221e-06	2.14841e-06	2.5e-06	0.0648521	0	0	0.0325183	0	0.0371857
chr1	45110001	45210000	1.6508e-06	3.34221e-06	2.14841e-06	2.5e-06	0.0648521	0	0	0.0325183	0	0.0371857
chr1	45120001	45220000	1.6508e-06	3.34221e-06	2.14841e-06	2.5e-06	0.0648521	0	0	0.0325183	0	0.0371857
chr1	45130001	45230000	1.6508e-06	3.34221e-06	2.14841e-06	2.5e-06	0.0648521	0	0	0.0325183	0	0.0371857
chr1	45140001	45240000	1.6508e-06	3.34221e-06	2.14841e-06	2.5e-06	0.0648521	0	0	0.0325183	0	0.0371857
chr1	45150001	45250000	1.6508e-06	3.34221e-06	2.14841e-06	2.5e-06	0.0648521	0	0	0.0325183	0	0.0371857
chr1	45510001	45610000	4.14619e-05	6.80976e-05	3.06557e-05	8.39305e-05	0.204381	0.00209893	0.0460437	0.288693	0.123566	0.0431484
chr1	45520001	45620000	4.14619e-05	6.80976e-05	3.06557e-05	8.39305e-05	0.204381	0.00209893	0.0460437	0.288693	0.123566	0.0431484
chr1	45530001	45630000	4.14619e-05	6.80976e-05	3.06557e-05	8.39305e-05	0.204381	0.00209893	0.0460437	0.288693	0.123566	0.0431484
chr1	45540001	45640000	4.14619e-05	6.80976e-05	3.06557e-05	8.39305e-05	0.204381	0.00209893	0.0460437	0.288693	0.123566	0.0431484
chr1	45550001	45650000	4.14619e-05	6.80976e-05	3.06557e-05	8.39305e-05	0.204381	0.00209893	0.0460437	0.288693	0.123566	0.0431484
chr1	45560001	45660000	4.14619e-05	6.80976e-05	3.06557e-05	8.39305e-05	0.204381	0.00209893	0.0460437	0.288693	0.123566	0.0431484
chr1	45570001	45670000	4.14619e-05	6.80976e-05	3.06557e-05	8.39305e-05	0.204381	0.00209893	0.0460437	0.288693	0.123566	0.0431484
chr1	45580001	45680000	4.14619e-05	6.80976e-05	3.06557e-05	8.39305e-05	0.204381	0.00209893	0.0460437	0.288693	0.123566	0.0431484
chr1	45590001	45690000	4.14619e-05	6.80976e-05	3.06557e-05	8.39305e-05	0.204381	0.00209893	0.0460437	0.288693	0.123566	0.0431484
chr1	45600001	45700000	4.14619e-05	6.80976e-05	3.06557e-05	8.39305e-05	0.204381	0.00209893	0.0460437	0.288693	0.123566	0.0431484
chr1	45910001	46010000	1.30159e-05	1.31738e-05	9.29029e-06	1.10714e-05	0	0	0.095406	0.00361143	0.0680387	0.121472
chr1	45920001	46020000	2.60955e-05	2.56829e-05	2.06886e-05	2.14287e-05	0	0	0.0996416	0.0037892	0.0658655	0.120476
chr1	45930001	46030000	2.60955e-05	2.56829e-05	2.06886e-05	2.14287e-05	0	0	0.0996416	0.0037892	0.0658655	0.120476
chr1	45940001	46040000	2.60955e-05	2.56829e-05	2.06886e-05	2.14287e-05	0	0	0.0996416	0.0037892	0.0658655	0.120476
chr1	45950001	46050000	2.60955e-05	2.56829e-05	2.06886e-05	2.14287e-05	0	0	0.0996416	0.0037892	0.0658655	0.120476
chr1	45960001	46060000	2.60955e-05	2.56829e-05	2.06886e-05	2.14287e-05	0	0	0.0996416	0.0037892	0.0658655	0.120476
chr1	45970001	46070000	2.60955e-05	2.56829e-05	2.06886e-05	2.14287e-05	0	0	0.0996416	0.0037892	0.0658655	0.120476
chr1	45980001	46080000	2.60955e-05	2.56829e-05	2.06886e-05	2.14287e-05	0	0	0.0996416	0.0037892	0.0658655	0.120476
chr1	45990001	46090000	2.60955e-05	2.56829e-05	2.06886e-05	2.14287e-05	0	0	0.0996416	0.0037892	0.0658655	0.120476
chr1	46000001	46100000	2.60955e-05	2.56829e-05	2.06886e-05	2.14287e-05	0	0	0.0996416	0.0037892	0.0658655	0.120476
chr1	46010001	46110000	1.30794e-05	1.25089e-05	1.13982e-05	1.03572e-05	0	0	0.103692	0.00396242	0.0637504	0.119492
chr2	20001	120000	5.55556e-07	0	3.51921e-07	0	0.00827018	0	0	0	0	0
chr2	30001	130000	2.6508e-06	3.98936e-07	2.14166e-06	0	0.0120699	0	0	0.00218142	0	0
chr2	40001	140000	2.6508e-06	3.98936e-07	2.41385e-06	0	0.0120699	0	0	0.00160723	0	0
chr2	50001	150000	5.20636e-06	1.14362e-06	4.53317e-06	2.5e-06	0.00980468	0	0	0.00522333	0	0
chr2	60001	160000	5.20636e-06	1.14362e-06	4.53317e-06	2.5e-06	0.00980468	0	0	0.00522333	0	0
chr2	70001	170000	5.20636e-06	1.14362e-06	4.53317e-06	2.5e-06	0.00980468	0	0	0.00522333	0	0
chr2	80001	180000	5.20636e-06	1.14362e-06	4.53317e-06	2.5e-06	0.00980468	0	0	0.00522333	0	0
chr2	90001	190000	5.20636e-06	1.14362e-06	4.53317e-06	2.5e-06	0.00980468	0	0	0.00522333	0	0
chr2	100001	200000	5.20636e-06	1.14362e-06	4.53317e-06	2.5e-06	0.00980468	0	0	0.00522333	0	0
chr2	110001	210000	5.20636e-06	1.14362e-06	4.53317e-06	2.5e-06	0.00980468	0	0	0.00522333	0	0
chr2	120001	220000	4.6508e-06	1.14362e-06	4.18125e-06	2.5e-06	0.00993282	0	0	0.00569626	0	0
chr2	130001	230000	2.55556e-06	7.44682e-07	2.39151e-06	2.5e-06	0.00782185	0	0	0.0079313	0	0
chr2	140001	240000	2.55556e-06	7.44682e-07	2.11932e-06	2.5e-06	0.00782185	0	0	0.00924751	0	0
chr2	790001	890000	2.96827e-06	4.14894e-06	3.47377e-06	5.71429e-06	0	0.00602867	0	0.00314987	0	0
chr2	800001	900000	2.96827e-06	4.14894e-06	3.47377e-06	5.71429e-06	0	0.00602867	0	0.00314987	0	0
chr2	810001	910000	2.96827e-06	4.14894e-06	3.47377e-06	5.71429e-06	0	0.00602867	0	0.00314987	0	0
chr2	820001	920000	2.96827e-06	4.14894e-06	3.47377e-06	5.71429e-06	0	0.00602867	0	0.00314987	0	0
chr2	830001	930000	2.96827e-06	4.14894e-06	3.47377e-06	5.71429e-06	0	0.00602867	0	0.00314987	0	0
chr2	840001	940000	2.96827e-06	4.14894e-06	3.47377e-06	5.71429e-06	0	0.00602867	0	0.00314987	0	0
chr2	850001	950000	2.96827e-06	4.14894e-06	3.47377e-06	5.71429e-06	0	0.00602867	0	0.00314987	0	0
chr2	860001	960000	2.96827e-06	4.14894e-06	3.47377e-06	5.71429e-06	0	0.00602867	0	0.00314987	0	0
chr2	870001	970000	2.96827e-06	4.14894e-06	3.47377e-06	5.71429e-06	0	0.00602867	0	0.00314987	0	0
chr2	880001	980000	2.96827e-06	4.14894e-06	3.47377e-06	5.71429e-06	0	0.00602867	0	0.00314987	0	0
chr2	2970001	3070000	6.4921e-06	7.66847e-06	5.85283e-06	1.14286e-05	0	0	0.0265216	0	0.0278036	0.0153777
chr2	2980001	3080000	6.4921e-06	7.66847e-06	5.85283e-06	1.14286e-05	0	0	0.0265216	0	0.0278036	0.0153777
chr2	2990001	3090000	6.4921e-06	7.66847e-06	5.85283e-06	1.14286e-05	0	0	0.0265216	0	0.0278036	0.0153777
chr2	3000001	3100000	6.4921e-06	7.66847e-06	5.85283e-06	1.14286e-05	0	0	0.0265216	0	0.0278036	0.0153777
chr2	3010001	3110000	6.4921e-06	7.66847e-06	5.85283e-06	1.14286e-05	0	0	0.0265216	0	0.0278036	0.0153777
chr2	3020001	3120000	6.4921e-06	7.66847e-06	5.85283e-06	1.14286e-05	0	0	0.0265216	0	0.0278036	0.0153777
chr2	3030001	3130000	6.4921e-06	7.66847e-06	5.85283e-06	1.14286e-05	0	0	0.0265216	0	0.0278036	0.0153777
chr2	3040001	3140000	6.4921e-06	7.66847e-06	5.85283e-06	1.14286e-05	0	0	0.0265216	0	0.0278036	0.0153777
chr2	3050001	3150000	6.4921e-06	7.66847e-06	5.85283e-06	1.14286e-05	0	0	0.0265216	0	0.0278036	0.0153777
chr2	3060001	3160000	6.4921e-06	7.66847e-06	5.85283e-06	1.14286e-05	0	0	0.0265216	0	0.0278036	0.0153777
chr2	3870001	3970000	3.49207e-06	3.5727e-06	3.6431e-06	5.71429e-06	0	0	0.0399119	0	0.0322673	0.0549911
chr2	3880001	3980000	3.49207e-06	3.5727e-06	3.6431e-06	5.71429e-06	0	0	0.0399119	0	0.0322673	0.0549911
chr2	3890001	3990000	3.49207e-06	3.5727e-06	3.6431e-06	5.71429e-06	0	0	0.0399119	0	0.0322673	0.0549911
chr2	3900001	4000000	3.49207e-06	3.5727e-06	3.6431e-06	5.71429e-06	0	0	0.0399119	0	0.0322673	0.0549911
chr2	3910001	4010000	3.49207e-06	3.5727e-06	3.6431e-06	5.71429e-06	0	0	0.0399119	0	0.0322673	0.0549911
chr2	3920001	4020000	3.49207e-06	3.5727e-06	3.6431e-06	5.71429e-06	0	0	0.0399119	0	0.0322673	0.0549911
chr2	3930001	4030000	3.49207e-06	3.5727e-06	3.6431e-06	5.71429e-06	0	0	0.0399119	0	0.0322673	0.0549911
chr2	3940001	4040000	3.49207e-06	3.5727e-06	3.6431e-06	5.71429e-06	0	0	0.0399119	0	0.0322673	0.0549911
chr2	3950001	4050000	3.49207e-06	3.5727e-06	3.6431e-06	5.71429e-06	0	0	0.0399119	0	0.0322673	0.0549911
chr2	3960001	4060000	3.49207e-06	3.5727e-06	3.6431e-06	5.71429e-06	0	0	0.0399119	0	0.0322673	0.0549911
chr2	4610001	4710000	8.90493e-06	1.17644e-05	1.06261e-05	1.53573e-05	0	0	0	0.00355404	0	0
chr2	4620001	4720000	8.90493e-06	1.17644e-05	1.06261e-05	1.53573e-05	0	0	0	0.00355404	0	0
chr2	4630001	4730000	8.90493e-06	1.17644e-05	1.06261e-05	1.53573e-05	0	0	0	0.00355404	0	0
chr2	4640001	4740000	8.90493e-06	1.17644e-05	1.06261e-05	1.53573e-05	0	0	0	0.00355404	0	0
chr2	4650001	4750000	8.90493e-06	1.17644e-05	1.06261e-05	1.53573e-05	0	0	0	0.00355404	0	0
chr2	4660001	4760000	8.90493e-06	1.17644e-05	1.06261e-05	1.53573e-05	0	0	0	0.00355404	0	0
chr2	4670001	4770000	8.90493e-06	1.17644e-05	1.06261e-05	1.53573e-05	0	0	0	0.00355404	0	0
chr2	4680001	4780000	8.90493e-06	1.17644e-05	1.06261e-05	1.53573e-05	0	0	0	0.00355404	0	0
chr2	4690001	4790000	1.65242e-05	2.03284e-05	1.88251e-05	2.60717e-05	0	0	0	0.00220172	0	0
chr2	4700001	4800000	1.65242e-05	2.03284e-05	1.88251e-05	2.60717e-05	0	0	0	0.00220172	0	0
chr2	4710001	4810000	7.61908e-06	8.56386e-06	8.19887e-06	1.07143e-05	0.0150918	0.00506241	0	7.68841e-06	0	0.0103804
chr2	4720001	4820000	7.61908e-06	8.56386e-06	8.19887e-06	1.07143e-05	0.0150918	0.00506241	0	7.68841e-06	0	0.0103804
chr2	4730001	4830000	7.61908e-06	8.56386e-06	8.19887e-06	1.07143e-05	0.0150918	0.00506241	0	7.68841e-06	0	0.0103804
chr2	4740001	4840000	7.61908e-06	8.56386e-06	8.19887e-06	1.07143e-05	0.0150918	0.00506241	0	7.68841e-06	0	0.0103804
chr2	4750001	4850000	7.61908e-06	8.56386e-06	8.19887e-06	1.07143e-05	0.0150918	0.00506241	0	7.68841e-06	0	0.0103804
chr2	4760001	4860000	7.61908e-06	8.56386e-06	8.19887e-06	1.07143e-05	0.0150918	0.00506241	0	7.68841e-06	0	0.0103804
chr2	4770001	4870000	2.39053e-05	2.91671e-05	2.56211e-05	2.28574e-05	0.0054477	0	0.0569633	0.000226924	0.0627261	0.0915665
chr2	4780001	4880000	3.82076e-05	4.25897e-05	3.89135e-05	3.21433e-05	0.000948498	0	0.0776668	0	0.0790704	0.090953
chr2	4790001	4890000	3.05882e-05	3.40256e-05	3.07143e-05	2.14289e-05	0	0	0.100907	0	0.0968047	0.108353
chr2	4800001	4900000	3.4255e-05	3.77491e-05	3.37228e-05	2.39289e-05	0	0	0.097805	0	0.0957801	0.103001
chr2	4810001	4910000	3.4255e-05	3.77491e-05	3.37228e-05	2.39289e-05	0	0	0.097805	0	0.0957801	0.103001
chr2	4820001	4920000	3.4255e-05	3.77491e-05	3.37228e-05	2.39289e-05	0	0	0.097805	0	0.0957801	0.103001
chr2	4830001	4930000	3.4255e-05	3.77491e-05	3.37228e-05	2.39289e-05	0	0	0.097805	0	0.0957801	0.103001
chr2	4840001	4940000	3.4255e-05	3.77491e-05	3.37228e-05	2.39289e-05	0	0	0.097805	0	0.0957801	0.103001
chr2	4850001	4950000	3.4255e-05	3.77491e-05	3.37228e-05	2.39289e-05	0	0	0.097805	0	0.0957801	0.103001
chr2	4860001	4960000	3.4255e-05	3.77491e-05	3.37228e-05	2.39289e-05	0	0	0.097805	0	0.0957801	0.103001
chr2	4870001	4970000	1.79685e-05	1.71456e-05	1.63003e-05	1.17858e-05	0	0	0.10458	0	0.103664	0.0814972
chr2	4880001	4980000	1.10953e-05	8.26248e-06	6.79305e-06	4.28573e-06	0	0.00357297	0.0480458	0	0.0294752	0.0131073
chr2	4890001	4990000	1.10953e-05	8.26248e-06	6.79305e-06	4.28573e-06	0	0.00357297	0.0480458	0	0.0294752	0.0131073
chr2	4900001	5000000	7.42858e-06	4.53904e-06	3.78467e-06	1.78572e-06	0	0.0117735	0.0369624	0	0	0
chr2	4910001	5010000	1.30319e-05	9.44165e-06	7.71173e-06	9.28576e-06	0	0.00918516	0	0	0	0
chr2	4920001	5020000	1.55082e-05	1.24648e-05	9.38309e-06	1.17858e-05	0	0.00626309	0	0.00189738	0	0
chr2	4930001	5030000	1.55082e-05	1.24648e-05	9.38309e-06	1.17858e-05	0	0.00626309	0	0.00189738	0	0
chr2	4940001	5040000	1.55082e-05	1.24648e-05	9.38309e-06	1.17858e-05	0	0.00626309	0	0.00189738	0	0
chr2	4950001	5050000	1.55082e-05	1.24648e-05	9.38309e-06	1.17858e-05	0	0.00626309	0	0.00189738	0	0
chr2	4960001	5060000	1.55082e-05	1.24648e-05	9.38309e-06	1.17858e-05	0	0.00626309	0	0.00189738	0	0
chr2	4970001	5070000	1.55082e-05	1.24648e-05	9.38309e-06	1.17858e-05	0	0.00626309	0	0.00189738	0	0
chr2	4980001	5080000	8.07948e-06	7.92563e-06	5.59834e-06	1e-05	0	0.00237449	0	0.00905241	0	0
chr2	4990001	5090000	8.07948e-06	7.92563e-06	5.59834e-06	1e-05	0	0.00237449	0	0.00905241	0	0
chr2	5000001	5100000	8.07948e-06	7.92563e-06	5.59834e-06	1e-05	0	0.00237449	0	0.00905241	0	0
chr2	5010001	5110000	2.4762e-06	3.02306e-06	1.6713e-06	2.5e-06	0	0	0	0.0379683	0	0
chr2	5020001	5120000	3.04763e-06	1.92377e-06	1.81623e-06	2.5e-06	0	0.011621	0	0	0	0
chr2	5030001	5130000	3.04763e-06	1.92377e-06	1.81623e-06	2.5e-06	0	0.011621	0	0	0	0
chr2	5040001	5140000	5.1905e-06	3.94506e-06	2.81798e-06	5e-06	0	0.0121234	0	0	0	0
chr2	5050001	5150000	7.0953e-06	5.99296e-06	4.65371e-06	6.78575e-06	0	0.00586638	0	0	0	0
chr2	5060001	5160000	7.0953e-06	5.99296e-06	4.65371e-06	6.78575e-06	0	0.00586638	0	0	0	0
chr2	5070001	5170000	7.0953e-06	5.99296e-06	4.65371e-06	6.78575e-06	0	0.00586638	0	0	0	0
chr2	5080001	5180000	9.39692e-06	7.90789e-06	5.7173e-06	8.57151e-06	0	0.00433596	0	0	0	0
chr2	5090001	5190000	9.39692e-06	7.90789e-06	5.7173e-06	8.57151e-06	0	0.00433596	0	0	0	0
chr2	5100001	5200000	9.39692e-06	7.90789e-06	5.7173e-06	8.57151e-06	0	0.00433596	0	0	0	0
chr2	5110001	5210000	9.39692e-06	7.90789e-06	5.7173e-06	8.57151e-06	0	0.00433596	0	0	0	0
chr2	5120001	5220000	6.34926e-06	5.98408e-06	3.90104e-06	6.07148e-06	0	0.00106976	0	0	0	0
chr2	5130001	5230000	6.34926e-06	5.98408e-06	3.90104e-06	6.07148e-06	0	0.00106976	0	0	0	0
chr2	5140001	5240000	4.20637e-06	3.96279e-06	2.89928e-06	3.57146e-06	0	0	0	0	0	0
chr2	5150001	5250000	2.30159e-06	1.9149e-06	1.06356e-06	1.78572e-06	0	0	0	0	0	0
chr2	5160001	5260000	2.30159e-06	1.9149e-06	1.06356e-06	1.78572e-06	0	0	0	0	0	0
chr2	5170001	5270000	2.30159e-06	1.9149e-06	1.06356e-06	1.78572e-06	0	0	0	0	0	0
chr2	6470001	6570000	2.52381e-06	2.39362e-06	1.50949e-06	0	0	0.000613038	0	0	0	0
chr2	6480001	6580000	2.52381e-06	2.39362e-06	1.50949e-06	0	0	0.000613038	0	0	0	0
chr2	6490001	6590000	2.52381e-06	2.39362e-06	1.50949e-06	0	0	0.000613038	0	0	0	0
chr2	6500001	6600000	4.17462e-06	4.66313e-06	2.94705e-06	4.28571e-06	0	0	0	0.00855409	0	0
chr2	6510001	6610000	4.17462e-06	4.66313e-06	2.94705e-06	4.28571e-06	0	0	0	0.00855409	0	0
chr2	6520001	6620000	5.82545e-06	7.07451e-06	4.51708e-06	8.57143e-06	0	0	0	0.00508978	0	0
chr2	6530001	6630000	5.82545e-06	7.07451e-06	4.51708e-06	8.57143e-06	0	0	0	0.00508978	0	0
chr2	6540001	6640000	5.82545e-06	7.07451e-06	4.51708e-06	8.57143e-06	0	0	0	0.00508978	0	0
chr2	6550001	6650000	7.80961e-06	1.01862e-05	5.9196e-06	1.28571e-05	0	0	0	0.00282162	0	0
chr2	6560001	6660000	1.17303e-05	1.4947e-05	9.11216e-06	1.96429e-05	0	0	0	0.0100829	0	0
chr2	6570001	6670000	9.20647e-06	1.25533e-05	7.60264e-06	1.96429e-05	0	0	0	0.0121576	0	0
chr2	6580001	6680000	1.15081e-05	1.47254e-05	9.22985e-06	2.39286e-05	0	0	0	0.00776669	0	0
chr2	6590001	6690000	1.15081e-05	1.47254e-05	9.22985e-06	2.39286e-05	0	0	0	0.00776669	0	0
chr2	6600001	6700000	9.85726e-06	1.24558e-05	7.79225e-06	1.96429e-05	0	0	0	0.00582479	0	0
chr2	6610001	6710000	9.85726e-06	1.24558e-05	7.79225e-06	1.96429e-05	0	0	0	0.00582479	0	0
chr2	6620001	6720000	8.20642e-06	1.00444e-05	6.2222e-06	1.53571e-05	0	0	0	0.00736791	0	0
chr2	6630001	6730000	8.20642e-06	1.00444e-05	6.2222e-06	1.53571e-05	0	0	0	0.00736791	0	0
chr2	6640001	6740000	8.20642e-06	1.00444e-05	6.2222e-06	1.53571e-05	0	0	0	0.00736791	0	0
chr2	6650001	6750000	6.22226e-06	6.93268e-06	4.81967e-06	1.10714e-05	0	0	0	0.0108921	0	0
chr2	6660001	6760000	2.30159e-06	2.17199e-06	1.62715e-06	4.28571e-06	0	0	0	0	0	0
chr2	6670001	6770000	3.11114e-06	4.64542e-06	3.24548e-06	7.14289e-06	0	0	0	0.00405855	0.0293699	0
chr2	6680001	6780000	8.09529e-07	2.47341e-06	1.61832e-06	2.85716e-06	0	0	0.0196149	0.0208303	0.0872311	0
chr2	6690001	6790000	8.09529e-07	2.47341e-06	1.61832e-06	2.85716e-06	0	0	0.0196149	0.0208303	0.0872311	0
chr2	6700001	6800000	8.09529e-07	2.47341e-06	1.61832e-06	2.85716e-06	0	0	0.0196149	0.0208303	0.0872311	0
chr2	6710001	6810000	8.09529e-07	2.47341e-06	1.61832e-06	2.85716e-06	0	0	0.0196149	0.0208303	0.0872311	0
chr2	6720001	6820000	8.09529e-07	2.47341e-06	1.61832e-06	2.85716e-06	0	0	0.0196149	0.0208303	0.0872311	0
chr2	6730001	6830000	8.09529e-07	2.47341e-06	1.61832e-06	2.85716e-06	0	0	0.0196149	0.0208303	0.0872311	0
chr2	6740001	6840000	8.09529e-07	2.47341e-06	1.61832e-06	2.85716e-06	0	0	0.0196149	0.0208303	0.0872311	0
chr2	6750001	6850000	8.09529e-07	2.47341e-06	1.61832e-06	2.85716e-06	0	0	0.0196149	0.0208303	0.0872311	0
chr2	6760001	6860000	8.09529e-07	2.47341e-06	1.61832e-06	2.85716e-06	0	0	0.0196149	0.0208303	0.0872311	0
chr2	7220001	7320000	1.8254e-06	2.95213e-06	1.24666e-06	4.28571e-06	0	0.00742323	0	0.0248084	0.0438455	0
chr2	7230001	7330000	1.8254e-06	2.95213e-06	1.24666e-06	4.28571e-06	0	0.00742323	0	0.0248084	0.0438455	0
chr2	7240001	7340000	1.8254e-06	2.95213e-06	1.24666e-06	4.28571e-06	0	0.00742323	0	0.0248084	0.0438455	0
chr2	7250001	7350000	1.8254e-06	2.95213e-06	1.24666e-06	4.28571e-06	0	0.00742323	0	0.0248084	0.0438455	0
chr2	7260001	7360000	1.8254e-06	2.95213e-06	1.24666e-06	4.28571e-06	0	0.00742323	0	0.0248084	0.0438455	0
chr2	7270001	7370000	1.8254e-06	2.95213e-06	1.24666e-06	4.28571e-06	0	0.00742323	0	0.0248084	0.0438455	0
chr2	7280001	7380000	1.8254e-06	2.95213e-06	1.24666e-06	4.28571e-06	0	0.00742323	0	0.0248084	0.0438455	0
chr2	7290001	7390000	1.8254e-06	2.95213e-06	1.24666e-06	4.28571e-06	0	0.00742323	0	0.0248084	0.0438455	0
chr2	7300001	7400000	1.8254e-06	2.95213e-06	1.24666e-06	4.28571e-06	0	0.00742323	0	0.0248084	0.0438455	0
chr2	7310001	7410000	3.73018e-06	6.14363e-06	2.51281e-06	8.57143e-06	0	0	0	0.0301495	0.0376585	0
chr2	7320001	7420000	1.90476e-06	3.19149e-06	1.26614e-06	4.28571e-06	0.0139122	0	0.00408629	0.0351271	0.0316915	0
chr2	7330001	7430000	1.90476e-06	3.19149e-06	1.26614e-06	4.28571e-06	0.0139122	0	0.00408629	0.0351271	0.0316915	0
chr2	7340001	7440000	4.04763e-06	5.46101e-06	2.58423e-06	6.07146e-06	0	0	0	0.03009	0	0
chr2	7350001	7450000	7.34924e-06	7.93445e-06	4.7963e-06	1.03572e-05	0	0	0	0.0124017	0	0
chr2	7360001	7460000	7.34924e-06	7.93445e-06	4.7963e-06	1.03572e-05	0	0	0	0.0124017	0	0
chr2	7370001	7470000	1.22699e-05	1.24736e-05	7.38943e-06	1.89287e-05	0	0	0	0.0136121	0	0
chr2	7380001	7480000	1.22699e-05	1.24736e-05	7.38943e-06	1.89287e-05	0	0	0	0.0136121	0	0
chr2	7390001	7490000	1.22699e-05	1.24736e-05	7.38943e-06	1.89287e-05	0	0	0	0.0136121	0	0
chr2	7400001	7500000	1.22699e-05	1.24736e-05	7.38943e-06	1.89287e-05	0	0	0	0.0136121	0	0
chr2	7410001	7510000	1.03651e-05	9.28203e-06	6.12325e-06	1.46429e-05	0	0	0	0.00874981	0	0
chr2	7420001	7520000	1.03651e-05	9.28203e-06	6.12325e-06	1.46429e-05	0	0	0	0.00874981	0	0
chr2	7430001	7530000	1.03651e-05	9.28203e-06	6.12325e-06	1.46429e-05	0	0	0	0.00874981	0	0
chr2	7440001	7540000	8.22223e-06	7.01248e-06	4.80514e-06	1.28571e-05	0	0	0	0.00444945	0	0
chr2	7450001	7550000	4.92063e-06	4.53904e-06	2.59306e-06	8.57143e-06	0	0	0	0.0157253	0.0222484	0
chr2	7460001	7560000	4.92063e-06	4.53904e-06	2.59306e-06	8.57143e-06	0	0	0	0.0157253	0.0222484	0
chr2	8950001	9050000	1.34604e-05	8.98056e-06	7.21817e-06	7.5e-06	0	0.0284498	0	0	0	0
chr2	8960001	9060000	3.32863e-05	2.00093e-05	1.90866e-05	4.57145e-05	0.00747392	0.037009	0.0544095	0	0.203157	0.166258
chr2	8970001	9070000	3.32863e-05	2.00093e-05	1.90866e-05	4.57145e-05	0.00747392	0.037009	0.0544095	0	0.203157	0.166258
chr2	8980001	9080000	3.32863e-05	2.00093e-05	1.90866e-05	4.57145e-05	0.00747392	0.037009	0.0544095	0	0.203157	0.166258
chr2	8990001	9090000	3.32863e-05	2.00093e-05	1.90866e-05	4.57145e-05	0.00747392	0.037009	0.0544095	0	0.203157	0.166258
chr2	9000001	9100000	3.32863e-05	2.00093e-05	1.90866e-05	4.57145e-05	0.00747392	0.037009	0.0544095	0	0.203157	0.166258
chr2	9010001	9110000	3.32863e-05	2.00093e-05	1.90866e-05	4.57145e-05	0.00747392	0.037009	0.0544095	0	0.203157	0.166258
chr2	9020001	9120000	3.32863e-05	2.00093e-05	1.90866e-05	4.57145e-05	0.00747392	0.037009	0.0544095	0	0.203157	0.166258
chr2	9030001	9130000	3.32863e-05	2.00093e-05	1.90866e-05	4.57145e-05	0.00747392	0.037009	0.0544095	0	0.203157	0.166258
chr2	9040001	9140000	3.32863e-05	2.00093e-05	1.90866e-05	4.57145e-05	0.00747392	0.037009	0.0544095	0	0.203157	0.166258
chr2	9050001	9150000	1.98257e-05	1.10285e-05	1.18683e-05	3.82145e-05	0.0137751	0.0417401	0.0976991	0	0.286661	0.242385
chr2	9820001	9920000	2.66668e-06	3.20037e-06	3.1434e-06	5.71429e-06	0.000964964	0	0	0.0137061	0	0
chr2	9830001	9930000	2.66668e-06	3.20037e-06	3.1434e-06	5.71429e-06	0.000964964	0	0	0.0137061	0	0
chr2	9840001	9940000	2.66668e-06	3.20037e-06	3.1434e-06	5.71429e-06	0.000964964	0	0	0.0137061	0	0
chr2	9850001	9950000	2.66668e-06	3.20037e-06	3.1434e-06	5.71429e-06	0.000964964	0	0	0.0137061	0	0
chr2	9860001	9960000	2.66668e-06	3.20037e-06	3.1434e-06	5.71429e-06	0.000964964	0	0	0.0137061	0	0
chr2	9870001	9970000	2.66668e-06	3.20037e-06	3.1434e-06	5.71429e-06	0.000964964	0	0	0.0137061	0	0
chr2	9880001	9980000	2.66668e-06	3.20037e-06	3.1434e-06	5.71429e-06	0.000964964	0	0	0.0137061	0	0
chr2	9890001	9990000	2.66668e-06	3.20037e-06	3.1434e-06	5.71429e-06	0.000964964	0	0	0.0137061	0	0
chr2	9900001	10000000	2.66668e-06	3.20037e-06	3.1434e-06	5.71429e-06	0.000964964	0	0	0.0137061	0	0
chr2	9910001	10010000	2.66668e-06	3.20037e-06	3.1434e-06	5.71429e-06	0.000964964	0	0	0.0137061	0	0
chr2	11840001	11940000	5.39686e-06	5.2394e-06	5.39026e-06	5.00005e-06	0	0	0	0	0	0
chr2	11850001	11950000	6.09532e-06	5.87772e-06	6.39073e-06	5.00005e-06	0	0	0	0	0	0
chr2	11860001	11960000	6.09532e-06	5.87772e-06	6.39073e-06	5.00005e-06	0	0	0	0	0	0
chr2	11870001	11970000	6.5874e-06	7.22527e-06	7.19719e-06	7.50007e-06	0	0	0	0	0	0
chr2	11880001	11980000	1.0651e-05	9.49486e-06	1.04822e-05	1.07144e-05	0	0	0	0	0	0
chr2	11890001	11990000	1.0651e-05	9.49486e-06	1.04822e-05	1.07144e-05	0	0	0	0	0	0
chr2	11900001	12000000	1.0651e-05	9.49486e-06	1.04822e-05	1.07144e-05	0	0	0	0	0	0
chr2	11910001	12010000	1.0651e-05	9.49486e-06	1.04822e-05	1.07144e-05	0	0	0	0	0	0
chr2	11920001	12020000	1.0651e-05	1.05853e-05	1.07274e-05	1.32145e-05	0	0	0	0	0	0
chr2	11930001	12030000	1.0651e-05	1.05853e-05	1.07274e-05	1.32145e-05	0	0	0	0	0	0
chr2	11940001	12040000	5.25402e-06	5.34582e-06	5.33705e-06	8.21432e-06	0.000493373	0	0.0140002	0.000824983	0	0
chr2	11950001	12050000	4.55557e-06	4.70749e-06	4.33659e-06	8.21432e-06	0.00497951	0.000109813	0.0210719	0.0029512	0	0
chr2	11960001	12060000	5.57146e-06	7.61538e-06	6.89438e-06	1.53573e-05	0.0220058	0.0101921	0.126721	0	0.0412022	0.0121324
chr2	11970001	12070000	9.74616e-06	1.06829e-05	1.12804e-05	2.21433e-05	0.00908179	0.00293385	0.0866701	0	0.0387496	0.0307019
chr2	11980001	12080000	5.6826e-06	8.41326e-06	7.99537e-06	1.89288e-05	0.0136831	0.00339106	0.125084	0	0.0588	0.0419298
chr2	11990001	12090000	5.6826e-06	8.41326e-06	7.99537e-06	1.89288e-05	0.0136831	0.00339106	0.125084	0	0.0588	0.0419298
chr2	12000001	12100000	5.6826e-06	8.41326e-06	7.99537e-06	1.89288e-05	0.0136831	0.00339106	0.125084	0	0.0588	0.0419298
chr2	12010001	12110000	5.6826e-06	8.41326e-06	7.99537e-06	1.89288e-05	0.0136831	0.00339106	0.125084	0	0.0588	0.0419298
chr2	12020001	12120000	5.6826e-06	7.3228e-06	7.75017e-06	1.64288e-05	0.0118818	0.00371208	0.120327	0	0.0532132	0.0524385
chr2	12030001	12130000	5.6826e-06	7.3228e-06	7.75017e-06	1.64288e-05	0.0118818	0.00371208	0.120327	0	0.0532132	0.0524385
chr2	12040001	12140000	5.6826e-06	7.3228e-06	7.75017e-06	1.64288e-05	0.0118818	0.00371208	0.120327	0	0.0532132	0.0524385
chr2	12050001	12150000	5.6826e-06	7.3228e-06	7.75017e-06	1.64288e-05	0.0118818	0.00371208	0.120327	0	0.0532132	0.0524385
chr2	12060001	12160000	4.66671e-06	4.41492e-06	5.19237e-06	9.2858e-06	0	0	0.0212785	0	0.0211498	0.04286
chr2	12430001	12530000	3.17461e-06	4.14894e-06	2.90238e-06	5.35714e-06	0.000948104	0	0	0.00576214	0	0
chr2	12440001	12540000	3.17461e-06	4.14894e-06	2.90238e-06	5.35714e-06	0.000948104	0	0	0.00576214	0	0
chr2	12450001	12550000	3.17461e-06	4.14894e-06	2.90238e-06	5.35714e-06	0.000948104	0	0	0.00576214	0	0
chr2	12460001	12560000	3.17461e-06	4.14894e-06	2.90238e-06	5.35714e-06	0.000948104	0	0	0.00576214	0	0
chr2	12470001	12570000	3.17461e-06	4.14894e-06	2.90238e-06	5.35714e-06	0.000948104	0	0	0.00576214	0	0
chr2	12480001	12580000	3.17461e-06	4.14894e-06	2.90238e-06	5.35714e-06	0.000948104	0	0	0.00576214	0	0
chr2	12490001	12590000	3.17461e-06	4.14894e-06	2.90238e-06	5.35714e-06	0.000948104	0	0	0.00576214	0	0
chr2	12500001	12600000	3.17461e-06	4.14894e-06	2.90238e-06	5.35714e-06	0.000948104	0	0	0.00576214	0	0
chr2	12510001	12610000	3.17461e-06	4.14894e-06	2.90238e-06	5.35714e-06	0.000948104	0	0	0.00576214	0	0
chr2	12520001	12620000	3.17461e-06	4.14894e-06	2.90238e-06	5.35714e-06	0.000948104	0	0	0.00576214	0	0
chr2	12720001	12820000	8.69841e-06	5.51422e-06	4.03088e-06	5.71434e-06	0	0.03925	0	0.0267004	0.0166501	0
chr2	12730001	12830000	8.69841e-06	5.51422e-06	4.03088e-06	5.71434e-06	0	0.03925	0	0.0267004	0.0166501	0
chr2	12740001	12840000	8.69841e-06	5.51422e-06	4.03088e-06	5.71434e-06	0	0.03925	0	0.0267004	0.0166501	0
chr2	12750001	12850000	8.69841e-06	5.51422e-06	4.03088e-06	5.71434e-06	0	0.03925	0	0.0267004	0.0166501	0
chr2	12760001	12860000	8.69841e-06	5.51422e-06	4.03088e-06	5.71434e-06	0	0.03925	0	0.0267004	0.0166501	0
chr2	12770001	12870000	8.69841e-06	5.51422e-06	4.03088e-06	5.71434e-06	0	0.03925	0	0.0267004	0.0166501	0
chr2	12780001	12880000	8.69841e-06	5.51422e-06	4.03088e-06	5.71434e-06	0	0.03925	0	0.0267004	0.0166501	0
chr2	12790001	12890000	8.69841e-06	5.51422e-06	4.03088e-06	5.71434e-06	0	0.03925	0	0.0267004	0.0166501	0
chr2	12800001	12900000	8.69841e-06	5.51422e-06	4.03088e-06	5.71434e-06	0	0.03925	0	0.0267004	0.0166501	0
chr2	12810001	12910000	8.69841e-06	5.51422e-06	4.03088e-06	5.71434e-06	0	0.03925	0	0.0267004	0.0166501	0
chr2	14010001	14110000	3.28572e-06	1.98582e-06	2.28554e-06	5.35714e-06	0	0	0	0	0.0210161	0.00913276
chr2	14020001	14120000	3.28572e-06	1.98582e-06	2.28554e-06	5.35714e-06	0	0	0	0	0.0210161	0.00913276
chr2	14030001	14130000	3.28572e-06	1.98582e-06	2.28554e-06	5.35714e-06	0	0	0	0	0.0210161	0.00913276
chr2	14040001	14140000	3.28572e-06	1.98582e-06	2.28554e-06	5.35714e-06	0	0	0	0	0.0210161	0.00913276
chr2	14050001	14150000	3.28572e-06	1.98582e-06	2.28554e-06	5.35714e-06	0	0	0	0	0.0210161	0.00913276
chr2	14060001	14160000	3.28572e-06	1.98582e-06	2.28554e-06	5.35714e-06	0	0	0	0	0.0210161	0.00913276
chr2	14070001	14170000	3.28572e-06	1.98582e-06	2.28554e-06	5.35714e-06	0	0	0	0	0.0210161	0.00913276
chr2	14080001	14180000	3.28572e-06	1.98582e-06	2.28554e-06	5.35714e-06	0	0	0	0	0.0210161	0.00913276
chr2	14090001	14190000	3.28572e-06	1.98582e-06	2.28554e-06	5.35714e-06	0	0	0	0	0.0210161	0.00913276
chr2	14100001	14200000	3.28572e-06	1.98582e-06	2.28554e-06	5.35714e-06	0	0	0	0	0.0210161	0.00913276
chr2	14200001	14300000	7.23813e-06	7.69507e-06	6.3689e-06	1.14286e-05	0	0	0.0125214	0	0.00678871	0
chr2	14210001	14310000	7.23813e-06	7.69507e-06	6.3689e-06	1.14286e-05	0	0	0.0125214	0	0.00678871	0
chr2	14220001	14320000	7.23813e-06	7.69507e-06	6.3689e-06	1.14286e-05	0	0	0.0125214	0	0.00678871	0
chr2	14230001	14330000	7.23813e-06	7.69507e-06	6.3689e-06	1.14286e-05	0	0	0.0125214	0	0.00678871	0
chr2	14240001	14340000	7.23813e-06	7.69507e-06	6.3689e-06	1.14286e-05	0	0	0.0125214	0	0.00678871	0
chr2	14250001	14350000	7.23813e-06	7.69507e-06	6.3689e-06	1.14286e-05	0	0	0.0125214	0	0.00678871	0
chr2	14260001	14360000	7.23813e-06	7.69507e-06	6.3689e-06	1.14286e-05	0	0	0.0125214	0	0.00678871	0
chr2	14270001	14370000	7.23813e-06	7.69507e-06	6.3689e-06	1.14286e-05	0	0	0.0125214	0	0.00678871	0
chr2	14280001	14380000	7.23813e-06	7.69507e-06	6.3689e-06	1.14286e-05	0	0	0.0125214	0	0.00678871	0
chr2	14290001	14390000	7.23813e-06	7.69507e-06	6.3689e-06	1.14286e-05	0	0	0.0125214	0	0.00678871	0
chr2	14550001	14650000	1.52382e-06	2.79256e-06	1.42353e-06	2.85716e-06	0	0	0.0408218	0.0214566	0.125793	0
chr2	14560001	14660000	3.04764e-06	5.58512e-06	2.84707e-06	5.71434e-06	0	0	0.0408218	0.0214566	0.125793	0
chr2	14570001	14670000	3.04764e-06	5.58512e-06	2.84707e-06	5.71434e-06	0	0	0.0408218	0.0214566	0.125793	0
chr2	14580001	14680000	3.04764e-06	5.58512e-06	2.84707e-06	5.71434e-06	0	0	0.0408218	0.0214566	0.125793	0
chr2	14590001	14690000	3.04764e-06	5.58512e-06	2.84707e-06	5.71434e-06	0	0	0.0408218	0.0214566	0.125793	0
chr2	14600001	14700000	1.14287e-05	1.37146e-05	9.46978e-06	1.7143e-05	0	0	0.0133062	0.00725991	0.0387066	0
chr2	14610001	14710000	1.65716e-05	1.68796e-05	1.24891e-05	2.28574e-05	0	0	0.0101931	0.00473252	0.0279804	0
chr2	14620001	14720000	3.16515e-05	3.46107e-05	2.57469e-05	4.67861e-05	0	0	0.00643375	0.00274456	0.00988264	0
chr2	14630001	14730000	3.49532e-05	3.83342e-05	2.79488e-05	5.10719e-05	0	0	0.00116201	0.00391721	0.00554763	0
chr2	14640001	14740000	3.49532e-05	3.83342e-05	2.79488e-05	5.10719e-05	0	0	0.00116201	0.00391721	0.00554763	0
chr2	14650001	14750000	3.7477e-05	3.9079e-05	2.95544e-05	5.39288e-05	0.000141739	0	0	0.00265386	0	0
chr2	14660001	14760000	3.5953e-05	3.62863e-05	2.81308e-05	5.10714e-05	0.000870578	0	0	0.00165973	0	0
chr2	14670001	14770000	3.77309e-05	3.87599e-05	2.94843e-05	5.53571e-05	0.00153235	0	0	0.00319512	0	0
chr2	14680001	14780000	4.23183e-05	4.19605e-05	3.27402e-05	6.10714e-05	0.00138718	0	0	0.00285189	0	0
chr2	14690001	14790000	4.23183e-05	4.19605e-05	3.27402e-05	6.10714e-05	0.00138718	0	0	0.00285189	0	0
chr2	14700001	14800000	3.39371e-05	3.38306e-05	2.61171e-05	4.96429e-05	0.00237114	0	0	0.00335357	0	0
chr2	14710001	14810000	2.87941e-05	3.06655e-05	2.30976e-05	4.39286e-05	0.00231716	0	0	0.00420999	0	0
chr2	14720001	14820000	1.37144e-05	1.29345e-05	9.8399e-06	2e-05	0.00128869	0	0	0.00848859	0	0
chr2	14730001	14830000	1.04128e-05	9.21108e-06	7.63819e-06	1.57143e-05	0.00146337	0	0	0.00606977	0.00146783	0
chr2	14740001	14840000	1.04128e-05	9.21108e-06	7.63819e-06	1.57143e-05	0.00146337	0	0	0.00606977	0.00146783	0
chr2	14750001	14850000	6.3651e-06	5.6738e-06	4.60902e-06	1e-05	0.00427488	0	0	0.00989536	0.00325509	0
chr2	14760001	14860000	6.3651e-06	5.6738e-06	4.60902e-06	1e-05	0.00427488	0	0	0.00989536	0.00325509	0
chr2	14770001	14870000	4.58731e-06	3.20037e-06	3.2556e-06	5.71429e-06	0	0	0	0	0	0
chr2	15700001	15800000	1.1381e-05	1.14185e-05	1.0732e-05	9.64299e-06	0.0170965	0	0	0.0093819	0	0.0182924
chr2	15710001	15810000	1.1381e-05	1.14185e-05	1.0732e-05	9.64299e-06	0.0170965	0	0	0.0093819	0	0.0182924
chr2	15720001	15820000	1.1381e-05	1.14185e-05	1.0732e-05	9.64299e-06	0.0170965	0	0	0.0093819	0	0.0182924
chr2	15730001	15830000	1.1381e-05	1.14185e-05	1.0732e-05	9.64299e-06	0.0170965	0	0	0.0093819	0	0.0182924
chr2	15740001	15840000	1.1381e-05	1.14185e-05	1.0732e-05	9.64299e-06	0.0170965	0	0	0.0093819	0	0.0182924
chr2	15750001	15850000	1.1381e-05	1.14185e-05	1.0732e-05	9.64299e-06	0.0170965	0	0	0.0093819	0	0.0182924
chr2	15760001	15860000	1.1381e-05	1.14185e-05	1.0732e-05	9.64299e-06	0.0170965	0	0	0.0093819	0	0.0182924
chr2	15770001	15870000	1.1381e-05	1.14185e-05	1.0732e-05	9.64299e-06	0.0170965	0	0	0.0093819	0	0.0182924
chr2	15780001	15880000	1.1381e-05	1.14185e-05	1.0732e-05	9.64299e-06	0.0170965	0	0	0.0093819	0	0.0182924
chr2	15790001	15890000	1.1381e-05	1.14185e-05	1.0732e-05	9.64299e-06	0.0170965	0	0	0.0093819	0	0.0182924
chr2	15910001	16010000	4.04763e-06	4.54788e-06	2.96004e-06	2.85716e-06	0.000133309	0.00444812	0.0178725	0	0	0
chr2	15920001	16020000	4.04763e-06	4.54788e-06	2.96004e-06	2.85716e-06	0.000133309	0.00444812	0.0178725	0	0	0
chr2	15930001	16030000	4.04763e-06	4.54788e-06	2.96004e-06	2.85716e-06	0.000133309	0.00444812	0.0178725	0	0	0
chr2	15940001	16040000	8.61908e-06	8.23584e-06	6.08061e-06	5.71434e-06	0.00465932	0.00511316	0.0189243	0	0	0
chr2	15950001	16050000	8.61908e-06	8.23584e-06	6.08061e-06	5.71434e-06	0.00465932	0.00511316	0.0189243	0	0	0
chr2	15960001	16060000	8.61908e-06	8.23584e-06	6.08061e-06	5.71434e-06	0.00465932	0.00511316	0.0189243	0	0	0
chr2	15970001	16070000	8.61908e-06	8.23584e-06	6.08061e-06	5.71434e-06	0.00465932	0.00511316	0.0189243	0	0	0
chr2	15980001	16080000	8.61908e-06	8.23584e-06	6.08061e-06	5.71434e-06	0.00465932	0.00511316	0.0189243	0	0	0
chr2	15990001	16090000	8.61908e-06	8.23584e-06	6.08061e-06	5.71434e-06	0.00465932	0.00511316	0.0189243	0	0	0
chr2	16000001	16100000	8.61908e-06	8.23584e-06	6.08061e-06	5.71434e-06	0.00465932	0.00511316	0.0189243	0	0	0
chr2	16010001	16110000	4.57143e-06	3.68795e-06	3.12055e-06	2.85716e-06	0.00920125	0.00577806	0.0199737	0	0	0
chr2	16020001	16120000	4.57143e-06	3.68795e-06	3.12055e-06	2.85716e-06	0.00920125	0.00577806	0.0199737	0	0	0
chr2	16030001	16130000	4.57143e-06	3.68795e-06	3.12055e-06	2.85716e-06	0.00920125	0.00577806	0.0199737	0	0	0
chr2	16090001	16190000	4.60319e-07	9.84046e-07	6.12941e-07	2.5e-06	0	0	0.00548878	0	0.0233394	0
chr2	16100001	16200000	4.60319e-07	9.84046e-07	6.12941e-07	2.5e-06	0	0	0.00548878	0	0.0233394	0
chr2	16110001	16210000	4.60319e-07	9.84046e-07	6.12941e-07	2.5e-06	0	0	0.00548878	0	0.0233394	0
chr2	16120001	16220000	4.60319e-07	9.84046e-07	6.12941e-07	2.5e-06	0	0	0.00548878	0	0.0233394	0
chr2	16130001	16230000	4.60319e-07	9.84046e-07	6.12941e-07	2.5e-06	0	0	0.00548878	0	0.0233394	0
chr2	16140001	16240000	4.60319e-07	9.84046e-07	6.12941e-07	2.5e-06	0	0	0.00548878	0	0.0233394	0
chr2	16150001	16250000	4.60319e-07	9.84046e-07	6.12941e-07	2.5e-06	0	0	0.00548878	0	0.0233394	0
chr2	16160001	16260000	4.60319e-07	9.84046e-07	6.12941e-07	2.5e-06	0	0	0.00548878	0	0.0233394	0
chr2	16170001	16270000	1.03334e-05	6.36531e-06	7.78622e-06	4.28573e-06	0.0373335	0.0403185	0.0851109	0.00555788	0	0
chr2	16180001	16280000	1.03334e-05	6.36531e-06	7.78622e-06	4.28573e-06	0.0373335	0.0403185	0.0851109	0.00555788	0	0
chr2	16190001	16290000	9.87309e-06	5.38124e-06	7.17326e-06	1.78572e-06	0.0428114	0.0446952	0.0918368	0.00613203	0	0
chr2	16200001	16300000	9.87309e-06	5.38124e-06	7.17326e-06	1.78572e-06	0.0428114	0.0446952	0.0918368	0.00613203	0	0
chr2	16210001	16310000	9.87309e-06	5.38124e-06	7.17326e-06	1.78572e-06	0.0428114	0.0446952	0.0918368	0.00613203	0	0
chr2	16220001	16320000	9.87309e-06	5.38124e-06	7.17326e-06	1.78572e-06	0.0428114	0.0446952	0.0918368	0.00613203	0	0
chr2	16230001	16330000	9.87309e-06	5.38124e-06	7.17326e-06	1.78572e-06	0.0428114	0.0446952	0.0918368	0.00613203	0	0
chr2	16240001	16340000	9.87309e-06	5.38124e-06	7.17326e-06	1.78572e-06	0.0428114	0.0446952	0.0918368	0.00613203	0	0
chr2	16250001	16350000	9.87309e-06	5.38124e-06	7.17326e-06	1.78572e-06	0.0428114	0.0446952	0.0918368	0.00613203	0	0
chr2	16260001	16360000	9.87309e-06	5.38124e-06	7.17326e-06	1.78572e-06	0.0428114	0.0446952	0.0918368	0.00613203	0	0
chr2	16840001	16940000	4.19048e-06	3.05852e-06	2.79797e-06	2.5e-06	0	0.00700876	0.0756894	0.0288047	0.0116676	0.117463
chr2	16850001	16950000	4.19048e-06	3.05852e-06	2.79797e-06	2.5e-06	0	0.00700876	0.0756894	0.0288047	0.0116676	0.117463
chr2	16860001	16960000	4.19048e-06	3.05852e-06	2.79797e-06	2.5e-06	0	0.00700876	0.0756894	0.0288047	0.0116676	0.117463
chr2	16870001	16970000	4.19048e-06	3.05852e-06	2.79797e-06	2.5e-06	0	0.00700876	0.0756894	0.0288047	0.0116676	0.117463
chr2	16880001	16980000	4.19048e-06	3.05852e-06	2.79797e-06	2.5e-06	0	0.00700876	0.0756894	0.0288047	0.0116676	0.117463
chr2	16890001	16990000	4.19048e-06	3.05852e-06	2.79797e-06	2.5e-06	0	0.00700876	0.0756894	0.0288047	0.0116676	0.117463
chr2	16900001	17000000	4.19048e-06	3.05852e-06	2.79797e-06	2.5e-06	0	0.00700876	0.0756894	0.0288047	0.0116676	0.117463
chr2	16910001	17010000	4.19048e-06	3.05852e-06	2.79797e-06	2.5e-06	0	0.00700876	0.0756894	0.0288047	0.0116676	0.117463
chr2	16920001	17020000	4.19048e-06	3.05852e-06	2.79797e-06	2.5e-06	0	0.00700876	0.0756894	0.0288047	0.0116676	0.117463
chr2	16930001	17030000	4.19048e-06	3.05852e-06	2.79797e-06	2.5e-06	0	0.00700876	0.0756894	0.0288047	0.0116676	0.117463
chr2	17030001	17130000	4.57143e-06	4.29079e-06	2.7011e-06	5.71429e-06	0.000403752	0.0107661	0	0.0246567	0.00549856	0
chr2	17040001	17140000	4.57143e-06	4.29079e-06	2.7011e-06	5.71429e-06	0.000403752	0.0107661	0	0.0246567	0.00549856	0
chr2	17050001	17150000	4.57143e-06	4.29079e-06	2.7011e-06	5.71429e-06	0.000403752	0.0107661	0	0.0246567	0.00549856	0
chr2	17060001	17160000	4.57143e-06	4.29079e-06	2.7011e-06	5.71429e-06	0.000403752	0.0107661	0	0.0246567	0.00549856	0
chr2	17070001	17170000	4.57143e-06	4.29079e-06	2.7011e-06	5.71429e-06	0.000403752	0.0107661	0	0.0246567	0.00549856	0
chr2	17080001	17180000	4.57143e-06	4.29079e-06	2.7011e-06	5.71429e-06	0.000403752	0.0107661	0	0.0246567	0.00549856	0
chr2	17090001	17190000	4.57143e-06	4.29079e-06	2.7011e-06	5.71429e-06	0.000403752	0.0107661	0	0.0246567	0.00549856	0
chr2	17100001	17200000	4.57143e-06	4.29079e-06	2.7011e-06	5.71429e-06	0.000403752	0.0107661	0	0.0246567	0.00549856	0
chr2	17110001	17210000	4.57143e-06	4.29079e-06	2.7011e-06	5.71429e-06	0.000403752	0.0107661	0	0.0246567	0.00549856	0
chr2	17120001	17220000	4.57143e-06	4.29079e-06	2.7011e-06	5.71429e-06	0.000403752	0.0107661	0	0.0246567	0.00549856	0
chr2	18140001	18240000	3.57144e-06	3.20037e-06	3.30365e-06	5.71429e-06	0	0	0	0.000366776	0	0
chr2	18150001	18250000	3.57144e-06	3.20037e-06	3.30365e-06	5.71429e-06	0	0	0	0.000366776	0	0
chr2	18160001	18260000	3.57144e-06	3.20037e-06	3.30365e-06	5.71429e-06	0	0	0	0.000366776	0	0
chr2	18170001	18270000	3.57144e-06	3.20037e-06	3.30365e-06	5.71429e-06	0	0	0	0.000366776	0	0
chr2	18180001	18280000	3.57144e-06	3.20037e-06	3.30365e-06	5.71429e-06	0	0	0	0.000366776	0	0
chr2	18190001	18290000	3.57144e-06	3.20037e-06	3.30365e-06	5.71429e-06	0	0	0	0.000366776	0	0
chr2	18200001	18300000	3.57144e-06	3.20037e-06	3.30365e-06	5.71429e-06	0	0	0	0.000366776	0	0
chr2	18210001	18310000	3.57144e-06	3.20037e-06	3.30365e-06	5.71429e-06	0	0	0	0.000366776	0	0
chr2	18220001	18320000	3.57144e-06	3.20037e-06	3.30365e-06	5.71429e-06	0	0	0	0.000366776	0	0
chr2	18230001	18330000	3.57144e-06	3.20037e-06	3.30365e-06	5.71429e-06	0	0	0	0.000366776	0	0
chr2	18670001	18770000	3.55557e-06	3.8298e-06	2.81096e-06	5.71429e-06	0	0.0140925	0	0.00272816	0.0116963	0
chr2	18680001	18780000	3.55557e-06	3.8298e-06	2.81096e-06	5.71429e-06	0	0.0140925	0	0.00272816	0.0116963	0
chr2	18690001	18790000	3.55557e-06	3.8298e-06	2.81096e-06	5.71429e-06	0	0.0140925	0	0.00272816	0.0116963	0
chr2	18700001	18800000	3.55557e-06	3.8298e-06	2.81096e-06	5.71429e-06	0	0.0140925	0	0.00272816	0.0116963	0
chr2	18710001	18810000	3.55557e-06	3.8298e-06	2.81096e-06	5.71429e-06	0	0.0140925	0	0.00272816	0.0116963	0
chr2	18720001	18820000	3.55557e-06	3.8298e-06	2.81096e-06	5.71429e-06	0	0.0140925	0	0.00272816	0.0116963	0
chr2	18730001	18830000	3.55557e-06	3.8298e-06	2.81096e-06	5.71429e-06	0	0.0140925	0	0.00272816	0.0116963	0
chr2	18740001	18840000	3.55557e-06	3.8298e-06	2.81096e-06	5.71429e-06	0	0.0140925	0	0.00272816	0.0116963	0
chr2	18750001	18850000	3.55557e-06	3.8298e-06	2.81096e-06	5.71429e-06	0	0.0140925	0	0.00272816	0.0116963	0
chr2	18760001	18860000	3.55557e-06	3.8298e-06	2.81096e-06	5.71429e-06	0	0.0140925	0	0.00272816	0.0116963	0
chr2	19440001	19540000	2.96827e-06	4.68085e-06	3.01926e-06	1.42858e-06	0.00918748	0	0	0.00241218	0	0
chr2	19450001	19550000	2.96827e-06	4.68085e-06	3.01926e-06	1.42858e-06	0.00918748	0	0	0.00241218	0	0
chr2	19460001	19560000	2.96827e-06	4.68085e-06	3.01926e-06	1.42858e-06	0.00918748	0	0	0.00241218	0	0
chr2	19470001	19570000	2.96827e-06	4.68085e-06	3.01926e-06	1.42858e-06	0.00918748	0	0	0.00241218	0	0
chr2	19480001	19580000	2.96827e-06	4.68085e-06	3.01926e-06	1.42858e-06	0.00918748	0	0	0.00241218	0	0
chr2	19490001	19590000	2.96827e-06	4.68085e-06	3.01926e-06	1.42858e-06	0.00918748	0	0	0.00241218	0	0
chr2	19500001	19600000	2.96827e-06	4.68085e-06	3.01926e-06	1.42858e-06	0.00918748	0	0	0.00241218	0	0
chr2	19510001	19610000	2.96827e-06	4.68085e-06	3.01926e-06	1.42858e-06	0.00918748	0	0	0.00241218	0	0
chr2	19520001	19620000	2.96827e-06	4.68085e-06	3.01926e-06	1.42858e-06	0.00918748	0	0	0.00241218	0	0
chr2	19530001	19630000	2.96827e-06	4.68085e-06	3.01926e-06	1.42858e-06	0.00918748	0	0	0.00241218	0	0
chr2	20040001	20140000	1.52382e-06	2.83688e-06	1.85363e-06	5.35714e-06	0	0	0.104315	0	0.076873	0.0775321
chr2	20050001	20150000	1.52382e-06	2.83688e-06	1.85363e-06	5.35714e-06	0	0	0.104315	0	0.076873	0.0775321
chr2	20060001	20160000	1.52382e-06	2.83688e-06	1.85363e-06	5.35714e-06	0	0	0.104315	0	0.076873	0.0775321
chr2	20070001	20170000	1.52382e-06	2.83688e-06	1.85363e-06	5.35714e-06	0	0	0.104315	0	0.076873	0.0775321
chr2	20080001	20180000	1.52382e-06	2.83688e-06	1.85363e-06	5.35714e-06	0	0	0.104315	0	0.076873	0.0775321
chr2	20090001	20190000	1.52382e-06	2.83688e-06	1.85363e-06	5.35714e-06	0	0	0.104315	0	0.076873	0.0775321
chr2	20100001	20200000	1.52382e-06	2.83688e-06	1.85363e-06	5.35714e-06	0	0	0.104315	0	0.076873	0.0775321
chr2	20110001	20210000	1.52382e-06	2.83688e-06	1.85363e-06	5.35714e-06	0	0	0.104315	0	0.076873	0.0775321
chr2	20120001	20220000	1.52382e-06	2.83688e-06	1.85363e-06	5.35714e-06	0	0	0.104315	0	0.076873	0.0775321
chr2	20130001	20230000	1.52382e-06	2.83688e-06	1.85363e-06	5.35714e-06	0	0	0.104315	0	0.076873	0.0775321
chr2	20290001	20390000	4.52381e-06	3.54611e-06	3.0764e-06	5.71429e-06	0.0041747	0	0	0.000194475	0	0
chr2	20300001	20400000	4.52381e-06	3.54611e-06	3.0764e-06	5.71429e-06	0.0041747	0	0	0.000194475	0	0
chr2	20310001	20410000	4.52381e-06	3.54611e-06	3.0764e-06	5.71429e-06	0.0041747	0	0	0.000194475	0	0
chr2	20320001	20420000	4.52381e-06	3.54611e-06	3.0764e-06	5.71429e-06	0.0041747	0	0	0.000194475	0	0
chr2	20330001	20430000	4.52381e-06	3.54611e-06	3.0764e-06	5.71429e-06	0.0041747	0	0	0.000194475	0	0
chr2	20340001	20440000	4.52381e-06	3.54611e-06	3.0764e-06	5.71429e-06	0.0041747	0	0	0.000194475	0	0
chr2	20350001	20450000	4.52381e-06	3.54611e-06	3.0764e-06	5.71429e-06	0.0041747	0	0	0.000194475	0	0
chr2	20360001	20460000	4.52381e-06	3.54611e-06	3.0764e-06	5.71429e-06	0.0041747	0	0	0.000194475	0	0
chr2	20370001	20470000	4.52381e-06	3.54611e-06	3.0764e-06	5.71429e-06	0.0041747	0	0	0.000194475	0	0
chr2	20380001	20480000	4.52381e-06	3.54611e-06	3.0764e-06	5.71429e-06	0.0041747	0	0	0.000194475	0	0
chr2	21220001	21320000	1.45556e-05	1.211e-05	1.04486e-05	5.00011e-06	0.000245383	0	0	0	0	0
chr2	21230001	21330000	1.45556e-05	1.211e-05	1.04486e-05	5.00011e-06	0.000245383	0	0	0	0	0
chr2	21240001	21340000	1.45556e-05	1.211e-05	1.04486e-05	5.00011e-06	0.000245383	0	0	0	0	0
chr2	21250001	21350000	1.45556e-05	1.211e-05	1.04486e-05	5.00011e-06	0.000245383	0	0	0	0	0
chr2	21260001	21360000	1.45556e-05	1.211e-05	1.04486e-05	5.00011e-06	0.000245383	0	0	0	0	0
chr2	21270001	21370000	1.45556e-05	1.211e-05	1.04486e-05	5.00011e-06	0.000245383	0	0	0	0	0
chr2	21280001	21380000	1.45556e-05	1.211e-05	1.04486e-05	5.00011e-06	0.000245383	0	0	0	0	0
chr2	21290001	21390000	1.45556e-05	1.211e-05	1.04486e-05	5.00011e-06	0.000245383	0	0	0	0	0
chr2	21300001	21400000	1.45556e-05	1.211e-05	1.04486e-05	5.00011e-06	0.000245383	0	0	0	0	0
chr2	21310001	21410000	1.45556e-05	1.211e-05	1.04486e-05	5.00011e-06	0.000245383	0	0	0	0	0
chr2	22200001	22300000	2.42858e-06	2.12767e-06	3.07925e-06	5.71429e-06	0	0	0.0177549	0	0.0258887	0.00535906
chr2	22210001	22310000	2.42858e-06	2.12767e-06	3.07925e-06	5.71429e-06	0	0	0.0177549	0	0.0258887	0.00535906
chr2	22220001	22320000	2.42858e-06	2.12767e-06	3.07925e-06	5.71429e-06	0	0	0.0177549	0	0.0258887	0.00535906
chr2	22230001	22330000	2.42858e-06	2.12767e-06	3.07925e-06	5.71429e-06	0	0	0.0177549	0	0.0258887	0.00535906
chr2	22240001	22340000	2.42858e-06	2.12767e-06	3.07925e-06	5.71429e-06	0	0	0.0177549	0	0.0258887	0.00535906
chr2	22250001	22350000	2.42858e-06	2.12767e-06	3.07925e-06	5.71429e-06	0	0	0.0177549	0	0.0258887	0.00535906
chr2	22260001	22360000	2.42858e-06	2.12767e-06	3.07925e-06	5.71429e-06	0	0	0.0177549	0	0.0258887	0.00535906
chr2	22270001	22370000	2.42858e-06	2.12767e-06	3.07925e-06	5.71429e-06	0	0	0.0177549	0	0.0258887	0.00535906
chr2	22280001	22380000	2.42858e-06	2.12767e-06	3.07925e-06	5.71429e-06	0	0	0.0177549	0	0.0258887	0.00535906
chr2	22290001	22390000	5.11116e-06	5.63835e-06	6.68212e-06	1.14286e-05	0	0	0.00872613	0	0.00979754	0
chr2	22300001	22400000	4.96831e-06	7.79259e-06	6.75198e-06	8.92861e-06	0.000213858	0.00439935	0	0	0	0
chr2	22310001	22410000	7.12434e-05	8.51194e-05	7.48953e-05	0.000113573	0.000425916	0.00415648	0	0	0	0
chr2	22320001	22420000	8.9023e-05	0.000100236	8.92608e-05	0.000131432	0.000331279	0.00345781	0	0	0	0
chr2	22330001	22430000	9.36107e-05	0.000104519	9.24572e-05	0.000137146	0.000307042	0.00331305	0	0	0	0
chr2	22340001	22440000	0.00010277	0.000112569	9.92713e-05	0.000146075	0.000333031	0.00423446	0	0	0	0
chr2	22350001	22450000	0.000105454	0.000115691	0.000102504	0.00015179	0.000559214	0.00434562	0	0	0	0
chr2	22360001	22460000	0.000105454	0.000115691	0.000102504	0.00015179	0.000559214	0.00434562	0	0	0	0
chr2	22370001	22470000	0.000105454	0.000115691	0.000102504	0.00015179	0.000559214	0.00434562	0	0	0	0
chr2	22380001	22480000	0.000105454	0.000115691	0.000102504	0.00015179	0.000559214	0.00434562	0	0	0	0
chr2	22390001	22490000	0.00010277	0.000112179	9.89007e-05	0.000146075	0.000532691	0.0043061	0	0	0	0
chr2	22400001	22500000	0.000100484	0.000107897	9.5751e-05	0.00014286	0.000584284	0.00434175	0	0	0	0
chr2	22410001	22510000	3.42068e-05	3.0568e-05	2.76053e-05	3.82148e-05	0.000919088	0.00486069	0	0	0	0
chr2	22420001	22520000	1.64287e-05	1.54523e-05	1.32412e-05	2.03572e-05	0.00202033	0.0101307	0	0.000316464	0	0
chr2	22430001	22530000	1.18414e-05	1.11703e-05	1.00453e-05	1.46429e-05	0.00280168	0.0137278	0	0.000758034	0	0
chr2	22440001	22540000	2.68255e-06	3.12058e-06	3.23223e-06	5.71429e-06	0.00702822	0.00755417	0	0	0	0
chr2	22450001	22550000	2.66668e-06	3.90958e-06	3.19898e-06	5.71429e-06	0.00116161	0.000718007	0	0	0	0
chr2	22460001	22560000	2.66668e-06	3.90958e-06	3.19898e-06	5.71429e-06	0.00116161	0.000718007	0	0	0	0
chr2	22470001	22570000	2.66668e-06	3.90958e-06	3.19898e-06	5.71429e-06	0.00116161	0.000718007	0	0	0	0
chr2	22480001	22580000	2.66668e-06	3.90958e-06	3.19898e-06	5.71429e-06	0.00116161	0.000718007	0	0	0	0
chr2	22490001	22590000	5.03179e-06	5.54967e-06	4.93108e-06	6.78577e-06	0	0	0	0	0	0
chr2	22500001	22600000	8.60327e-06	8.70575e-06	8.36255e-06	1.25001e-05	0.000289224	0	0	0	0	0
chr2	22510001	22610000	8.60327e-06	8.70575e-06	8.36255e-06	1.25001e-05	0.000289224	0	0	0	0	0
chr2	22520001	22620000	8.60327e-06	8.70575e-06	8.36255e-06	1.25001e-05	0.000289224	0	0	0	0	0
chr2	22530001	22630000	8.60327e-06	8.70575e-06	8.36255e-06	1.25001e-05	0.000289224	0	0	0	0	0
chr2	22540001	22640000	8.60327e-06	8.70575e-06	8.36255e-06	1.25001e-05	0.000289224	0	0	0	0	0
chr2	22550001	22650000	5.93654e-06	4.79613e-06	5.16353e-06	6.78577e-06	0	0	0	0	0	0
chr2	22560001	22660000	5.93654e-06	4.79613e-06	5.16353e-06	6.78577e-06	0	0	0	0	0	0
chr2	22570001	22670000	5.93654e-06	4.79613e-06	5.16353e-06	6.78577e-06	0	0	0	0	0	0
chr2	22580001	22680000	5.93654e-06	4.79613e-06	5.16353e-06	6.78577e-06	0	0	0	0	0	0
chr2	22590001	22690000	3.57144e-06	3.15604e-06	3.43143e-06	5.71429e-06	0.00251719	0	0	0.00223817	0	0
chr2	22660001	22760000	1.08573e-05	9.7253e-06	8.10548e-06	2.07144e-05	0.00780586	0.0191099	0	0.00865991	0.109718	0.0905536
chr2	22670001	22770000	1.08573e-05	9.7253e-06	8.10548e-06	2.07144e-05	0.00780586	0.0191099	0	0.00865991	0.109718	0.0905536
chr2	22680001	22780000	1.08573e-05	9.7253e-06	8.10548e-06	2.07144e-05	0.00780586	0.0191099	0	0.00865991	0.109718	0.0905536
chr2	22690001	22790000	1.08573e-05	9.7253e-06	8.10548e-06	2.07144e-05	0.00780586	0.0191099	0	0.00865991	0.109718	0.0905536
chr2	22700001	22800000	1.08573e-05	9.7253e-06	8.10548e-06	2.07144e-05	0.00780586	0.0191099	0	0.00865991	0.109718	0.0905536
chr2	22710001	22810000	1.08573e-05	9.7253e-06	8.10548e-06	2.07144e-05	0.00780586	0.0191099	0	0.00865991	0.109718	0.0905536
chr2	22720001	22820000	1.08573e-05	9.7253e-06	8.10548e-06	2.07144e-05	0.00780586	0.0191099	0	0.00865991	0.109718	0.0905536
chr2	22730001	22830000	1.08573e-05	9.7253e-06	8.10548e-06	2.07144e-05	0.00780586	0.0191099	0	0.00865991	0.109718	0.0905536
chr2	22740001	22840000	1.08573e-05	9.7253e-06	8.10548e-06	2.07144e-05	0.00780586	0.0191099	0	0.00865991	0.109718	0.0905536
chr2	22750001	22850000	1.08573e-05	9.7253e-06	8.10548e-06	2.07144e-05	0.00780586	0.0191099	0	0.00865991	0.109718	0.0905536
chr2	23020001	23120000	7.73023e-06	5.67376e-06	2.31957e-06	5e-06	0	0.0383572	0	0.00720071	0.036745	0
chr2	23030001	23130000	7.73023e-06	5.67376e-06	2.31957e-06	5e-06	0	0.0383572	0	0.00720071	0.036745	0
chr2	23040001	23140000	7.73023e-06	5.67376e-06	2.31957e-06	5e-06	0	0.0383572	0	0.00720071	0.036745	0
chr2	23050001	23150000	7.73023e-06	5.67376e-06	2.31957e-06	5e-06	0	0.0383572	0	0.00720071	0.036745	0
chr2	23060001	23160000	7.73023e-06	5.67376e-06	2.31957e-06	5e-06	0	0.0383572	0	0.00720071	0.036745	0
chr2	23070001	23170000	7.73023e-06	5.67376e-06	2.31957e-06	5e-06	0	0.0383572	0	0.00720071	0.036745	0
chr2	23080001	23180000	7.73023e-06	5.67376e-06	2.31957e-06	5e-06	0	0.0383572	0	0.00720071	0.036745	0
chr2	23090001	23190000	7.73023e-06	5.67376e-06	2.31957e-06	5e-06	0	0.0383572	0	0.00720071	0.036745	0
chr2	23100001	23200000	7.73023e-06	5.67376e-06	2.31957e-06	5e-06	0	0.0383572	0	0.00720071	0.036745	0
chr2	23110001	23210000	7.73023e-06	5.67376e-06	2.31957e-06	5e-06	0	0.0383572	0	0.00720071	0.036745	0
chr2	25000001	25100000	4.00001e-06	3.8298e-06	2.88212e-06	3.2143e-06	0	0.00224637	0	0.00138988	0.000638344	0
chr2	25010001	25110000	4.00001e-06	3.8298e-06	2.88212e-06	3.2143e-06	0	0.00224637	0	0.00138988	0.000638344	0
chr2	25020001	25120000	4.00001e-06	3.8298e-06	2.88212e-06	3.2143e-06	0	0.00224637	0	0.00138988	0.000638344	0
chr2	25030001	25130000	4.00001e-06	3.8298e-06	2.88212e-06	3.2143e-06	0	0.00224637	0	0.00138988	0.000638344	0
chr2	25040001	25140000	4.00001e-06	3.8298e-06	2.88212e-06	3.2143e-06	0	0.00224637	0	0.00138988	0.000638344	0
chr2	25050001	25150000	4.00001e-06	3.8298e-06	2.88212e-06	3.2143e-06	0	0.00224637	0	0.00138988	0.000638344	0
chr2	25060001	25160000	1.71113e-05	1.50356e-05	1.26109e-05	1.71431e-05	0	0.00372698	0	0	0	0
chr2	25070001	25170000	1.71113e-05	1.50356e-05	1.26109e-05	1.71431e-05	0	0.00372698	0	0	0	0
chr2	25080001	25180000	1.71113e-05	1.50356e-05	1.26109e-05	1.71431e-05	0	0.00372698	0	0	0	0
chr2	25090001	25190000	1.71113e-05	1.50356e-05	1.26109e-05	1.71431e-05	0	0.00372698	0	0	0	0
chr2	25100001	25200000	1.31112e-05	1.12058e-05	9.7287e-06	1.39287e-05	0	0.00417145	0.00314376	0	0	0
chr2	25110001	25210000	1.31112e-05	1.12058e-05	9.7287e-06	1.39287e-05	0	0.00417145	0.00314376	0	0	0
chr2	25120001	25220000	1.31112e-05	1.12058e-05	9.7287e-06	1.39287e-05	0	0.00417145	0.00314376	0	0	0
chr2	25130001	25230000	1.31112e-05	1.12058e-05	9.7287e-06	1.39287e-05	0	0.00417145	0.00314376	0	0	0
chr2	25140001	25240000	1.31112e-05	1.12058e-05	9.7287e-06	1.39287e-05	0	0.00417145	0.00314376	0	0	0
chr2	25150001	25250000	1.31112e-05	1.12058e-05	9.7287e-06	1.39287e-05	0	0.00417145	0.00314376	0	0	0
chr2	25160001	25260000	5.61908e-06	4.44151e-06	3.6091e-06	5e-06	0.00574966	0.0164549	0	0	0	0
chr2	25170001	25270000	5.61908e-06	4.44151e-06	3.6091e-06	5e-06	0.00574966	0.0164549	0	0	0	0
chr2	25180001	25280000	5.61908e-06	4.44151e-06	3.6091e-06	5e-06	0.00574966	0.0164549	0	0	0	0
chr2	25190001	25290000	5.61908e-06	4.44151e-06	3.6091e-06	5e-06	0.00574966	0.0164549	0	0	0	0
chr2	25200001	25300000	5.61908e-06	4.44151e-06	3.6091e-06	5e-06	0.00574966	0.0164549	0	0	0	0
chr2	25210001	25310000	5.61908e-06	4.44151e-06	3.6091e-06	5e-06	0.00574966	0.0164549	0	0	0	0
chr2	25220001	25320000	5.61908e-06	4.44151e-06	3.6091e-06	5e-06	0.00574966	0.0164549	0	0	0	0
chr2	25230001	25330000	5.61908e-06	4.44151e-06	3.6091e-06	5e-06	0.00574966	0.0164549	0	0	0	0
chr2	25240001	25340000	5.61908e-06	4.44151e-06	3.6091e-06	5e-06	0.00574966	0.0164549	0	0	0	0
chr2	25250001	25350000	5.61908e-06	4.44151e-06	3.6091e-06	5e-06	0.00574966	0.0164549	0	0	0	0
chr2	25380001	25480000	5.12698e-06	3.54611e-06	3.51142e-06	3.2143e-06	0.000158595	0	0	0.00368787	0	0
chr2	25390001	25490000	5.12698e-06	3.54611e-06	3.51142e-06	3.2143e-06	0.000158595	0	0	0.00368787	0	0
chr2	25400001	25500000	5.12698e-06	3.54611e-06	3.51142e-06	3.2143e-06	0.000158595	0	0	0.00368787	0	0
chr2	25410001	25510000	5.12698e-06	3.54611e-06	3.51142e-06	3.2143e-06	0.000158595	0	0	0.00368787	0	0
chr2	25420001	25520000	5.12698e-06	3.54611e-06	3.51142e-06	3.2143e-06	0.000158595	0	0	0.00368787	0	0
chr2	25430001	25530000	5.12698e-06	3.54611e-06	3.51142e-06	3.2143e-06	0.000158595	0	0	0.00368787	0	0
chr2	25440001	25540000	5.12698e-06	3.54611e-06	3.51142e-06	3.2143e-06	0.000158595	0	0	0.00368787	0	0
chr2	25450001	25550000	5.12698e-06	3.54611e-06	3.51142e-06	3.2143e-06	0.000158595	0	0	0.00368787	0	0
chr2	25460001	25560000	5.12698e-06	3.54611e-06	3.51142e-06	3.2143e-06	0.000158595	0	0	0.00368787	0	0
chr2	25470001	25570000	5.12698e-06	3.54611e-06	3.51142e-06	3.2143e-06	0.000158595	0	0	0.00368787	0	0
chr2	25520001	25620000	3.45875e-05	2.83604e-05	2.4246e-05	2.46435e-05	0	0	0.0062077	0	0.00754638	0.0129412
chr2	25530001	25630000	3.45875e-05	2.83604e-05	2.4246e-05	2.46435e-05	0	0	0.0062077	0	0.00754638	0.0129412
chr2	25540001	25640000	3.45875e-05	2.83604e-05	2.4246e-05	2.46435e-05	0	0	0.0062077	0	0.00754638	0.0129412
chr2	25550001	25650000	3.45875e-05	2.83604e-05	2.4246e-05	2.46435e-05	0	0	0.0062077	0	0.00754638	0.0129412
chr2	25560001	25660000	3.45875e-05	2.83604e-05	2.4246e-05	2.46435e-05	0	0	0.0062077	0	0.00754638	0.0129412
chr2	25570001	25670000	3.45875e-05	2.83604e-05	2.4246e-05	2.46435e-05	0	0	0.0062077	0	0.00754638	0.0129412
chr2	25580001	25680000	3.45875e-05	2.83604e-05	2.4246e-05	2.46435e-05	0	0	0.0062077	0	0.00754638	0.0129412
chr2	25590001	25690000	3.45875e-05	2.83604e-05	2.4246e-05	2.46435e-05	0	0	0.0062077	0	0.00754638	0.0129412
chr2	25600001	25700000	3.45875e-05	2.83604e-05	2.4246e-05	2.46435e-05	0	0	0.0062077	0	0.00754638	0.0129412
chr2	25610001	25710000	3.45875e-05	2.83604e-05	2.4246e-05	2.46435e-05	0	0	0.0062077	0	0.00754638	0.0129412
chr2	27510001	27610000	1.19048e-06	1.09043e-06	1.37003e-06	1.07144e-06	0	0	0	0	0	0.0829907
chr2	27520001	27620000	1.19048e-06	1.09043e-06	1.37003e-06	1.07144e-06	0	0	0	0	0	0.0829907
chr2	27530001	27630000	1.19048e-06	1.09043e-06	1.37003e-06	1.07144e-06	0	0	0	0	0	0.0829907
chr2	27540001	27640000	1.19048e-06	1.09043e-06	1.37003e-06	1.07144e-06	0	0	0	0	0	0.0829907
chr2	27550001	27650000	1.19048e-06	1.09043e-06	1.37003e-06	1.07144e-06	0	0	0	0	0	0.0829907
chr2	27560001	27660000	1.19048e-06	1.09043e-06	1.37003e-06	1.07144e-06	0	0	0	0	0	0.0829907
chr2	27570001	27670000	1.19048e-06	1.09043e-06	1.37003e-06	1.07144e-06	0	0	0	0	0	0.0829907
chr2	27580001	27680000	1.19048e-06	1.09043e-06	1.37003e-06	1.07144e-06	0	0	0	0	0	0.0829907
chr2	27590001	27690000	1.19048e-06	1.09043e-06	1.37003e-06	1.07144e-06	0	0	0	0	0	0.0829907
chr2	27600001	27700000	1.19048e-06	1.09043e-06	1.37003e-06	1.07144e-06	0	0	0	0	0	0.0829907
chr2	27730001	27830000	1.28572e-06	2.41135e-06	1.44924e-06	0	0.00763562	0	0	0	0.0273025	0.0703676
chr2	27740001	27840000	1.28572e-06	2.41135e-06	1.44924e-06	0	0.00763562	0	0	0	0.0273025	0.0703676
chr2	27750001	27850000	1.28572e-06	2.41135e-06	1.44924e-06	0	0.00763562	0	0	0	0.0273025	0.0703676
chr2	27760001	27860000	1.28572e-06	2.41135e-06	1.44924e-06	0	0.00763562	0	0	0	0.0273025	0.0703676
chr2	27770001	27870000	1.28572e-06	2.41135e-06	1.44924e-06	0	0.00763562	0	0	0	0.0273025	0.0703676
chr2	27780001	27880000	4.254e-06	5.60287e-06	4.48877e-06	3.2143e-06	0.00689797	0	0	0.0104391	0.00989677	0.020869
chr2	27790001	27890000	1.23493e-05	1.29345e-05	1.11421e-05	1.14287e-05	0.00242552	0	0.00634159	0.00231031	0	0.00170303
chr2	27800001	27900000	1.92384e-05	1.96812e-05	1.78559e-05	2.03574e-05	0.00176446	0	0.000813475	0.0012764	0	0.00108453
chr2	27810001	27910000	1.92384e-05	1.96812e-05	1.78559e-05	2.03574e-05	0.00176446	0	0.000813475	0.0012764	0	0.00108453
chr2	27820001	27920000	1.92384e-05	1.96812e-05	1.78559e-05	2.03574e-05	0.00176446	0	0.000813475	0.0012764	0	0.00108453
chr2	27830001	27930000	1.79527e-05	1.72698e-05	1.64065e-05	2.03574e-05	0.00114691	0	0.00133021	0.00153604	0	0
chr2	27840001	27940000	1.79527e-05	1.72698e-05	1.64065e-05	2.03574e-05	0.00114691	0	0.00133021	0.00153604	0	0
chr2	27850001	27950000	1.79527e-05	1.72698e-05	1.64065e-05	2.03574e-05	0.00114691	0	0.00133021	0.00153604	0	0
chr2	27860001	27960000	1.79527e-05	1.72698e-05	1.64065e-05	2.03574e-05	0.00114691	0	0.00133021	0.00153604	0	0
chr2	27870001	27970000	1.79527e-05	1.72698e-05	1.64065e-05	2.03574e-05	0.00114691	0	0.00133021	0.00153604	0	0
chr2	27880001	27980000	1.49843e-05	1.40782e-05	1.33669e-05	1.7143e-05	0	0.00129404	0.00383379	0	0	0
chr2	27890001	27990000	6.88894e-06	6.7465e-06	6.71355e-06	8.92861e-06	0.000626429	0	0	0	0	0
chr2	28340001	28440000	1.28572e-06	1.2766e-06	9.63045e-07	5.71429e-06	0	0	0.36872	0	0.509791	0.383775
chr2	28350001	28450000	1.28572e-06	1.2766e-06	9.63045e-07	5.71429e-06	0	0	0.36872	0	0.509791	0.383775
chr2	28360001	28460000	1.28572e-06	1.2766e-06	9.63045e-07	5.71429e-06	0	0	0.36872	0	0.509791	0.383775
chr2	28370001	28470000	1.28572e-06	1.2766e-06	9.63045e-07	5.71429e-06	0	0	0.36872	0	0.509791	0.383775
chr2	28380001	28480000	1.28572e-06	1.2766e-06	9.63045e-07	5.71429e-06	0	0	0.36872	0	0.509791	0.383775
chr2	28390001	28490000	1.28572e-06	1.2766e-06	9.63045e-07	5.71429e-06	0	0	0.36872	0	0.509791	0.383775
chr2	28400001	28500000	1.28572e-06	1.2766e-06	9.63045e-07	5.71429e-06	0	0	0.36872	0	0.509791	0.383775
chr2	28410001	28510000	1.28572e-06	1.2766e-06	9.63045e-07	5.71429e-06	0	0	0.36872	0	0.509791	0.383775
chr2	28420001	28520000	1.28572e-06	1.2766e-06	9.63045e-07	5.71429e-06	0	0	0.36872	0	0.509791	0.383775
chr2	28430001	28530000	1.28572e-06	1.2766e-06	9.63045e-07	5.71429e-06	0	0	0.36872	0	0.509791	0.383775
chr2	29860001	29960000	1.47619e-06	1.84398e-06	1.85363e-06	4.28571e-06	0.0548313	0.0140515	0.0542392	0	0	0
chr2	29870001	29970000	1.47619e-06	1.84398e-06	1.85363e-06	4.28571e-06	0.0548313	0.0140515	0.0542392	0	0	0
chr2	29880001	29980000	1.47619e-06	1.84398e-06	1.85363e-06	4.28571e-06	0.0548313	0.0140515	0.0542392	0	0	0
chr2	29890001	29990000	1.47619e-06	1.84398e-06	1.85363e-06	4.28571e-06	0.0548313	0.0140515	0.0542392	0	0	0
chr2	29900001	30000000	1.47619e-06	1.84398e-06	1.85363e-06	4.28571e-06	0.0548313	0.0140515	0.0542392	0	0	0
chr2	29910001	30010000	1.47619e-06	1.84398e-06	1.85363e-06	4.28571e-06	0.0548313	0.0140515	0.0542392	0	0	0
chr2	29920001	30020000	1.47619e-06	1.84398e-06	1.85363e-06	4.28571e-06	0.0548313	0.0140515	0.0542392	0	0	0
chr2	29930001	30030000	3.127e-06	3.68798e-06	3.24912e-06	7.14289e-06	0.0310233	0.00119075	0.0569535	0.0179344	0.0380396	0
chr2	29940001	30040000	3.127e-06	3.68798e-06	3.24912e-06	7.14289e-06	0.0310233	0.00119075	0.0569535	0.0179344	0.0380396	0
chr2	29950001	30050000	3.127e-06	3.68798e-06	3.24912e-06	7.14289e-06	0.0310233	0.00119075	0.0569535	0.0179344	0.0380396	0
chr2	29960001	30060000	1.6508e-06	1.84398e-06	1.39548e-06	2.85716e-06	0.00935662	0	0.0589888	0.0419744	0.120298	0
chr2	29970001	30070000	1.6508e-06	1.84398e-06	1.39548e-06	2.85716e-06	0.00935662	0	0.0589888	0.0419744	0.120298	0
chr2	29980001	30080000	1.6508e-06	1.84398e-06	1.39548e-06	2.85716e-06	0.00935662	0	0.0589888	0.0419744	0.120298	0
chr2	29990001	30090000	1.6508e-06	1.84398e-06	1.39548e-06	2.85716e-06	0.00935662	0	0.0589888	0.0419744	0.120298	0
chr2	30000001	30100000	1.6508e-06	1.84398e-06	1.39548e-06	2.85716e-06	0.00935662	0	0.0589888	0.0419744	0.120298	0
chr2	30010001	30110000	1.6508e-06	1.84398e-06	1.39548e-06	2.85716e-06	0.00935662	0	0.0589888	0.0419744	0.120298	0
chr2	30020001	30120000	1.6508e-06	1.84398e-06	1.39548e-06	2.85716e-06	0.00935662	0	0.0589888	0.0419744	0.120298	0
chr2	30330001	30430000	4.57143e-06	4.29079e-06	3.86464e-06	5.71429e-06	0.000403752	0.000188797	0	0	0	0
chr2	30340001	30440000	4.57143e-06	4.29079e-06	3.86464e-06	5.71429e-06	0.000403752	0.000188797	0	0	0	0
chr2	30350001	30450000	4.57143e-06	4.29079e-06	3.86464e-06	5.71429e-06	0.000403752	0.000188797	0	0	0	0
chr2	30360001	30460000	4.57143e-06	4.29079e-06	3.86464e-06	5.71429e-06	0.000403752	0.000188797	0	0	0	0
chr2	30370001	30470000	4.57143e-06	4.29079e-06	3.86464e-06	5.71429e-06	0.000403752	0.000188797	0	0	0	0
chr2	30380001	30480000	4.57143e-06	4.29079e-06	3.86464e-06	5.71429e-06	0.000403752	0.000188797	0	0	0	0
chr2	30390001	30490000	4.57143e-06	4.29079e-06	3.86464e-06	5.71429e-06	0.000403752	0.000188797	0	0	0	0
chr2	30400001	30500000	4.57143e-06	4.29079e-06	3.86464e-06	5.71429e-06	0.000403752	0.000188797	0	0	0	0
chr2	30410001	30510000	4.57143e-06	4.29079e-06	3.86464e-06	5.71429e-06	0.000403752	0.000188797	0	0	0	0
chr2	30420001	30520000	4.57143e-06	4.29079e-06	3.86464e-06	5.71429e-06	0.000403752	0.000188797	0	0	0	0
chr2	30770001	30870000	9.01599e-06	1.03015e-05	1.03253e-05	1.71429e-05	0.000200313	0.000913868	0	0	0	0
chr2	30780001	30880000	9.01599e-06	1.03015e-05	1.03253e-05	1.71429e-05	0.000200313	0.000913868	0	0	0	0
chr2	30790001	30890000	9.01599e-06	1.03015e-05	1.03253e-05	1.71429e-05	0.000200313	0.000913868	0	0	0	0
chr2	30800001	30900000	9.01599e-06	1.03015e-05	1.03253e-05	1.71429e-05	0.000200313	0.000913868	0	0	0	0
chr2	30810001	30910000	9.01599e-06	1.03015e-05	1.03253e-05	1.71429e-05	0.000200313	0.000913868	0	0	0	0
chr2	30820001	30920000	9.01599e-06	1.03015e-05	1.03253e-05	1.71429e-05	0.000200313	0.000913868	0	0	0	0
chr2	30830001	30930000	9.01599e-06	1.03015e-05	1.03253e-05	1.71429e-05	0.000200313	0.000913868	0	0	0	0
chr2	30840001	30940000	9.01599e-06	1.03015e-05	1.03253e-05	1.71429e-05	0.000200313	0.000913868	0	0	0	0
chr2	30850001	30950000	9.01599e-06	1.03015e-05	1.03253e-05	1.71429e-05	0.000200313	0.000913868	0	0	0	0
chr2	30860001	30960000	9.01599e-06	1.03015e-05	1.03253e-05	1.71429e-05	0.000200313	0.000913868	0	0	0	0
chr2	31240001	31340000	2.4762e-06	1.92377e-06	1.73935e-06	5.35714e-06	0	0	0.042735	0	0.0862979	0.0495994
chr2	31250001	31350000	2.4762e-06	1.92377e-06	1.73935e-06	5.35714e-06	0	0	0.042735	0	0.0862979	0.0495994
chr2	31260001	31360000	2.4762e-06	1.92377e-06	1.73935e-06	5.35714e-06	0	0	0.042735	0	0.0862979	0.0495994
chr2	31270001	31370000	2.4762e-06	1.92377e-06	1.73935e-06	5.35714e-06	0	0	0.042735	0	0.0862979	0.0495994
chr2	31280001	31380000	2.4762e-06	1.92377e-06	1.73935e-06	5.35714e-06	0	0	0.042735	0	0.0862979	0.0495994
chr2	31290001	31390000	2.4762e-06	1.92377e-06	1.73935e-06	5.35714e-06	0	0	0.042735	0	0.0862979	0.0495994
chr2	31300001	31400000	2.4762e-06	1.92377e-06	1.73935e-06	5.35714e-06	0	0	0.042735	0	0.0862979	0.0495994
chr2	31310001	31410000	2.4762e-06	1.92377e-06	1.73935e-06	5.35714e-06	0	0	0.042735	0	0.0862979	0.0495994
chr2	31320001	31420000	2.4762e-06	1.92377e-06	1.73935e-06	5.35714e-06	0	0	0.042735	0	0.0862979	0.0495994
chr2	31330001	31430000	2.4762e-06	1.92377e-06	1.73935e-06	5.35714e-06	0	0	0.042735	0	0.0862979	0.0495994
chr2	32540001	32640000	3.50795e-06	3.1915e-06	3.27248e-06	3.2143e-06	0	0	0	0	0	0
chr2	32550001	32650000	3.50795e-06	3.1915e-06	3.27248e-06	3.2143e-06	0	0	0	0	0	0
chr2	32560001	32660000	3.50795e-06	3.1915e-06	3.27248e-06	3.2143e-06	0	0	0	0	0	0
chr2	32570001	32670000	3.50795e-06	3.1915e-06	3.27248e-06	3.2143e-06	0	0	0	0	0	0
chr2	32580001	32680000	3.50795e-06	3.1915e-06	3.27248e-06	3.2143e-06	0	0	0	0	0	0
chr2	32590001	32690000	3.50795e-06	3.1915e-06	3.27248e-06	3.2143e-06	0	0	0	0	0	0
chr2	32600001	32700000	3.50795e-06	3.1915e-06	3.27248e-06	3.2143e-06	0	0	0	0	0	0
chr2	32610001	32710000	3.50795e-06	3.1915e-06	3.27248e-06	3.2143e-06	0	0	0	0	0	0
chr2	32620001	32720000	3.50795e-06	3.1915e-06	3.27248e-06	3.2143e-06	0	0	0	0	0	0
chr2	32630001	32730000	3.50795e-06	3.1915e-06	3.27248e-06	3.2143e-06	0	0	0	0	0	0
chr2	33560001	33660000	7.60025e-05	7.16873e-05	6.82037e-05	0.000105	0.000200465	0.000711519	0.000698102	0.000430915	0	0.00135613
chr2	33570001	33670000	7.60025e-05	7.16873e-05	6.82037e-05	0.000105	0.000200465	0.000711519	0.000698102	0.000430915	0	0.00135613
chr2	33580001	33680000	7.60025e-05	7.16873e-05	6.82037e-05	0.000105	0.000200465	0.000711519	0.000698102	0.000430915	0	0.00135613
chr2	33590001	33690000	7.60025e-05	7.16873e-05	6.82037e-05	0.000105	0.000200465	0.000711519	0.000698102	0.000430915	0	0.00135613
chr2	33600001	33700000	7.60025e-05	7.16873e-05	6.82037e-05	0.000105	0.000200465	0.000711519	0.000698102	0.000430915	0	0.00135613
chr2	33610001	33710000	7.60025e-05	7.16873e-05	6.82037e-05	0.000105	0.000200465	0.000711519	0.000698102	0.000430915	0	0.00135613
chr2	33620001	33720000	7.60025e-05	7.16873e-05	6.82037e-05	0.000105	0.000200465	0.000711519	0.000698102	0.000430915	0	0.00135613
chr2	33630001	33730000	7.60025e-05	7.16873e-05	6.82037e-05	0.000105	0.000200465	0.000711519	0.000698102	0.000430915	0	0.00135613
chr2	33640001	33740000	7.60025e-05	7.16873e-05	6.82037e-05	0.000105	0.000200465	0.000711519	0.000698102	0.000430915	0	0.00135613
chr2	33650001	33750000	7.60025e-05	7.16873e-05	6.82037e-05	0.000105	0.000200465	0.000711519	0.000698102	0.000430915	0	0.00135613
chr2	35110001	35210000	3.49207e-06	2.31384e-06	2.38943e-06	2.85716e-06	0	0.0151627	0	0	0	0
chr2	35120001	35220000	3.49207e-06	2.31384e-06	2.38943e-06	2.85716e-06	0	0.0151627	0	0	0	0
chr2	35130001	35230000	3.49207e-06	2.31384e-06	2.38943e-06	2.85716e-06	0	0.0151627	0	0	0	0
chr2	35140001	35240000	3.49207e-06	2.31384e-06	2.38943e-06	2.85716e-06	0	0.0151627	0	0	0	0
chr2	35150001	35250000	3.49207e-06	2.31384e-06	2.38943e-06	2.85716e-06	0	0.0151627	0	0	0	0
chr2	35160001	35260000	3.49207e-06	2.31384e-06	2.38943e-06	2.85716e-06	0	0.0151627	0	0	0	0
chr2	35170001	35270000	3.49207e-06	2.31384e-06	2.38943e-06	2.85716e-06	0	0.0151627	0	0	0	0
chr2	35180001	35280000	3.49207e-06	2.31384e-06	2.38943e-06	2.85716e-06	0	0.0151627	0	0	0	0
chr2	35190001	35290000	3.49207e-06	2.31384e-06	2.38943e-06	2.85716e-06	0	0.0151627	0	0	0	0
chr2	35200001	35300000	3.49207e-06	2.31384e-06	2.38943e-06	2.85716e-06	0	0.0151627	0	0	0	0
chr2	35640001	35740000	4.55557e-06	5.7713e-06	3.08524e-06	2.85716e-06	0	0	0	0.0100559	0.0195061	0
chr2	35650001	35750000	4.55557e-06	5.7713e-06	3.08524e-06	2.85716e-06	0	0	0	0.0100559	0.0195061	0
chr2	35660001	35760000	4.55557e-06	5.7713e-06	3.08524e-06	2.85716e-06	0	0	0	0.0100559	0.0195061	0
chr2	35670001	35770000	4.55557e-06	5.7713e-06	3.08524e-06	2.85716e-06	0	0	0	0.0100559	0.0195061	0
chr2	35680001	35780000	4.55557e-06	5.7713e-06	3.08524e-06	2.85716e-06	0	0	0	0.0100559	0.0195061	0
chr2	35690001	35790000	4.55557e-06	5.7713e-06	3.08524e-06	2.85716e-06	0	0	0	0.0100559	0.0195061	0
chr2	35700001	35800000	4.55557e-06	5.7713e-06	3.08524e-06	2.85716e-06	0	0	0	0.0100559	0.0195061	0
chr2	35710001	35810000	4.55557e-06	5.7713e-06	3.08524e-06	2.85716e-06	0	0	0	0.0100559	0.0195061	0
chr2	35720001	35820000	4.55557e-06	5.7713e-06	3.08524e-06	2.85716e-06	0	0	0	0.0100559	0.0195061	0
chr2	35730001	35830000	4.55557e-06	5.7713e-06	3.08524e-06	2.85716e-06	0	0	0	0.0100559	0.0195061	0
chr2	36170001	36270000	2.66667e-06	7.09222e-07	9.44346e-07	0	0.0630127	0.0361613	0.0590116	0	0	0
chr2	36180001	36280000	2.66667e-06	7.09222e-07	9.44346e-07	0	0.0630127	0.0361613	0.0590116	0	0	0
chr2	36190001	36290000	2.66667e-06	7.09222e-07	9.44346e-07	0	0.0630127	0.0361613	0.0590116	0	0	0
chr2	36200001	36300000	2.66667e-06	7.09222e-07	9.44346e-07	0	0.0630127	0.0361613	0.0590116	0	0	0
chr2	36210001	36310000	2.66667e-06	7.09222e-07	9.44346e-07	0	0.0630127	0.0361613	0.0590116	0	0	0
chr2	36220001	36320000	5.14287e-06	1.31207e-06	2.06245e-06	0	0.0598157	0.0335822	0.0641992	0	0	0
chr2	36230001	36330000	5.14287e-06	1.31207e-06	2.06245e-06	0	0.0598157	0.0335822	0.0641992	0	0	0
chr2	36240001	36340000	5.14287e-06	1.31207e-06	2.06245e-06	0	0.0598157	0.0335822	0.0641992	0	0	0
chr2	36250001	36350000	5.14287e-06	1.31207e-06	2.06245e-06	0	0.0598157	0.0335822	0.0641992	0	0	0
chr2	36260001	36360000	5.14287e-06	1.31207e-06	2.06245e-06	0	0.0598157	0.0335822	0.0641992	0	0	0
chr2	36270001	36370000	2.4762e-06	6.0284e-07	1.1181e-06	0	0.0569086	0.0312188	0.0691464	0	0	0
chr2	36280001	36380000	2.4762e-06	6.0284e-07	1.1181e-06	0	0.0569086	0.0312188	0.0691464	0	0	0
chr2	36290001	36390000	2.4762e-06	6.0284e-07	1.1181e-06	0	0.0569086	0.0312188	0.0691464	0	0	0
chr2	36300001	36400000	2.4762e-06	6.0284e-07	1.1181e-06	0	0.0569086	0.0312188	0.0691464	0	0	0
chr2	36310001	36410000	2.4762e-06	6.0284e-07	1.1181e-06	0	0.0569086	0.0312188	0.0691464	0	0	0
chr2	37980001	38080000	2.93653e-06	2.18973e-06	1.71832e-06	3.92862e-06	0	0	0.0249186	0	0.204957	0.10382
chr2	37990001	38090000	2.93653e-06	2.18973e-06	1.71832e-06	3.92862e-06	0	0	0.0249186	0	0.204957	0.10382
chr2	38000001	38100000	2.93653e-06	2.18973e-06	1.71832e-06	3.92862e-06	0	0	0.0249186	0	0.204957	0.10382
chr2	38010001	38110000	2.93653e-06	2.18973e-06	1.71832e-06	3.92862e-06	0	0	0.0249186	0	0.204957	0.10382
chr2	38020001	38120000	2.93653e-06	2.18973e-06	1.71832e-06	3.92862e-06	0	0	0.0249186	0	0.204957	0.10382
chr2	38030001	38130000	2.93653e-06	2.18973e-06	1.71832e-06	3.92862e-06	0	0	0.0249186	0	0.204957	0.10382
chr2	38040001	38140000	2.93653e-06	2.18973e-06	1.71832e-06	3.92862e-06	0	0	0.0249186	0	0.204957	0.10382
chr2	38050001	38150000	2.93653e-06	2.18973e-06	1.99233e-06	5.71438e-06	0	0	0.0626342	0	0.210482	0.141641
chr2	38060001	38160000	2.93653e-06	2.18973e-06	1.99233e-06	5.71438e-06	0	0	0.0626342	0	0.210482	0.141641
chr2	38070001	38170000	2.93653e-06	2.18973e-06	1.99233e-06	5.71438e-06	0	0	0.0626342	0	0.210482	0.141641
chr2	38080001	38180000	1.6508e-06	1.13476e-06	1.16329e-06	4.6429e-06	0	0.00759755	0.111446	0	0.283204	0.167006
chr2	38090001	38190000	1.6508e-06	1.13476e-06	1.16329e-06	4.6429e-06	0	0.00759755	0.111446	0	0.283204	0.167006
chr2	38100001	38200000	1.6508e-06	1.13476e-06	1.16329e-06	4.6429e-06	0	0.00759755	0.111446	0	0.283204	0.167006
chr2	38110001	38210000	1.6508e-06	1.13476e-06	1.16329e-06	4.6429e-06	0	0.00759755	0.111446	0	0.283204	0.167006
chr2	38120001	38220000	1.6508e-06	1.13476e-06	1.16329e-06	4.6429e-06	0	0.00759755	0.111446	0	0.283204	0.167006
chr2	38130001	38230000	1.6508e-06	1.13476e-06	1.16329e-06	4.6429e-06	0	0.00759755	0.111446	0	0.283204	0.167006
chr2	38140001	38240000	1.6508e-06	1.13476e-06	1.16329e-06	4.6429e-06	0	0.00759755	0.111446	0	0.283204	0.167006
chr2	38150001	38250000	1.6508e-06	1.13476e-06	8.89284e-07	2.85716e-06	0	0.0111772	0.0589888	0	0.298459	0.110354
chr2	38160001	38260000	1.6508e-06	1.13476e-06	8.89284e-07	2.85716e-06	0	0.0111772	0.0589888	0	0.298459	0.110354
chr2	38170001	38270000	1.6508e-06	1.13476e-06	8.89284e-07	2.85716e-06	0	0.0111772	0.0589888	0	0.298459	0.110354
chr2	38220001	38320000	1.19048e-06	5.31918e-07	8.53183e-07	2.85716e-06	0	0	0.110415	0	0.32636	0.2516
chr2	38230001	38330000	1.19048e-06	5.31918e-07	8.53183e-07	2.85716e-06	0	0	0.110415	0	0.32636	0.2516
chr2	38240001	38340000	1.19048e-06	5.31918e-07	8.53183e-07	2.85716e-06	0	0	0.110415	0	0.32636	0.2516
chr2	38250001	38350000	1.19048e-06	5.31918e-07	8.53183e-07	2.85716e-06	0	0	0.110415	0	0.32636	0.2516
chr2	38260001	38360000	1.19048e-06	5.31918e-07	8.53183e-07	2.85716e-06	0	0	0.110415	0	0.32636	0.2516
chr2	38270001	38370000	1.19048e-06	5.31918e-07	8.53183e-07	2.85716e-06	0	0	0.110415	0	0.32636	0.2516
chr2	38280001	38380000	1.19048e-06	5.31918e-07	8.53183e-07	2.85716e-06	0	0	0.110415	0	0.32636	0.2516
chr2	38290001	38390000	1.19048e-06	5.31918e-07	8.53183e-07	2.85716e-06	0	0	0.110415	0	0.32636	0.2516
chr2	38300001	38400000	1.19048e-06	5.31918e-07	8.53183e-07	2.85716e-06	0	0	0.110415	0	0.32636	0.2516
chr2	38310001	38410000	1.19048e-06	5.31918e-07	8.53183e-07	2.85716e-06	0	0	0.110415	0	0.32636	0.2516
chr3	60001	160000	1.20161e-05	1.52661e-05	1.45769e-05	1.35717e-05	0.000287612	0.000105019	0	0	0	0
chr3	70001	170000	1.20161e-05	1.52661e-05	1.45769e-05	1.35717e-05	0.000287612	0.000105019	0	0	0	0
chr3	80001	180000	1.20161e-05	1.52661e-05	1.45769e-05	1.35717e-05	0.000287612	0.000105019	0	0	0	0
chr3	90001	190000	1.20161e-05	1.52661e-05	1.45769e-05	1.35717e-05	0.000287612	0.000105019	0	0	0	0
chr3	100001	200000	1.20161e-05	1.52661e-05	1.45769e-05	1.35717e-05	0.000287612	0.000105019	0	0	0	0
chr3	110001	210000	1.20161e-05	1.52661e-05	1.45769e-05	1.35717e-05	0.000287612	0.000105019	0	0	0	0
chr3	120001	220000	1.20161e-05	1.52661e-05	1.45769e-05	1.35717e-05	0.000287612	0.000105019	0	0	0	0
chr3	130001	230000	1.20161e-05	1.52661e-05	1.45769e-05	1.35717e-05	0.000287612	0.000105019	0	0	0	0
chr3	140001	240000	1.20161e-05	1.52661e-05	1.45769e-05	1.35717e-05	0.000287612	0.000105019	0	0	0	0
chr3	150001	250000	1.20161e-05	1.52661e-05	1.45769e-05	1.35717e-05	0.000287612	0.000105019	0	0	0	0
chr3	2060001	2160000	1.66667e-06	2.63298e-06	1.73909e-06	2.85716e-06	0	0	0	0	0.0353719	0
chr3	2070001	2170000	1.66667e-06	2.63298e-06	1.73909e-06	2.85716e-06	0	0	0	0	0.0353719	0
chr3	2080001	2180000	1.66667e-06	2.63298e-06	1.73909e-06	2.85716e-06	0	0	0	0	0.0353719	0
chr3	2090001	2190000	1.66667e-06	2.63298e-06	1.73909e-06	2.85716e-06	0	0	0	0	0.0353719	0
chr3	2100001	2200000	1.66667e-06	2.63298e-06	1.73909e-06	2.85716e-06	0	0	0	0	0.0353719	0
chr3	2110001	2210000	1.66667e-06	2.63298e-06	1.73909e-06	2.85716e-06	0	0	0	0	0.0353719	0
chr3	2120001	2220000	1.66667e-06	2.63298e-06	1.73909e-06	2.85716e-06	0	0	0	0	0.0353719	0
chr3	2130001	2230000	1.66667e-06	2.63298e-06	1.73909e-06	2.85716e-06	0	0	0	0	0.0353719	0
chr3	2140001	2240000	1.66667e-06	2.63298e-06	1.73909e-06	2.85716e-06	0	0	0	0	0.0353719	0
chr3	2150001	2250000	1.66667e-06	2.63298e-06	1.73909e-06	2.85716e-06	0	0	0	0	0.0353719	0
chr3	2900001	3000000	1.90477e-06	2.47341e-06	2.33749e-06	5.35714e-06	0	0	0	0	0.0247677	0.00801901
chr3	2910001	3010000	1.90477e-06	2.47341e-06	2.33749e-06	5.35714e-06	0	0	0	0	0.0247677	0.00801901
chr3	2920001	3020000	1.90477e-06	2.47341e-06	2.33749e-06	5.35714e-06	0	0	0	0	0.0247677	0.00801901
chr3	2930001	3030000	1.90477e-06	2.47341e-06	2.33749e-06	5.35714e-06	0	0	0	0	0.0247677	0.00801901
chr3	2940001	3040000	1.90477e-06	2.47341e-06	2.33749e-06	5.35714e-06	0	0	0	0	0.0247677	0.00801901
chr3	2950001	3050000	1.90477e-06	2.47341e-06	2.33749e-06	5.35714e-06	0	0	0	0	0.0247677	0.00801901
chr3	2960001	3060000	1.90477e-06	2.47341e-06	2.33749e-06	5.35714e-06	0	0	0	0	0.0247677	0.00801901
chr3	2970001	3070000	1.90477e-06	2.47341e-06	2.33749e-06	5.35714e-06	0	0	0	0	0.0247677	0.00801901
chr3	2980001	3080000	1.90477e-06	2.47341e-06	2.33749e-06	5.35714e-06	0	0	0	0	0.0247677	0.00801901
chr3	2990001	3090000	1.90477e-06	2.47341e-06	2.33749e-06	5.35714e-06	0	0	0	0	0.0247677	0.00801901
chr3	3230001	3330000	1.8254e-06	1.79965e-06	2.07984e-06	0	0	0	0.0617241	0	0.0695461	0.0746766
chr3	3240001	3340000	1.8254e-06	1.79965e-06	2.07984e-06	0	0	0	0.0617241	0	0.0695461	0.0746766
chr3	3250001	3350000	1.8254e-06	1.79965e-06	2.07984e-06	0	0	0	0.0617241	0	0.0695461	0.0746766
chr3	3260001	3360000	3.65082e-06	4.81386e-06	4.10179e-06	0	0	0	0.0617241	0	0.0742584	0.0896614
chr3	3270001	3370000	3.65082e-06	4.81386e-06	4.10179e-06	0	0	0	0.0617241	0	0.0742584	0.0896614
chr3	3280001	3380000	3.65082e-06	4.81386e-06	4.10179e-06	0	0	0	0.0617241	0	0.0742584	0.0896614
chr3	3290001	3390000	3.65082e-06	4.81386e-06	4.10179e-06	0	0	0	0.0617241	0	0.0742584	0.0896614
chr3	3300001	3400000	3.65082e-06	4.81386e-06	4.10179e-06	0	0	0	0.0617241	0	0.0742584	0.0896614
chr3	3310001	3410000	3.65082e-06	4.81386e-06	4.10179e-06	0	0	0	0.0617241	0	0.0742584	0.0896614
chr3	3320001	3420000	3.65082e-06	4.81386e-06	4.10179e-06	0	0	0	0.0617241	0	0.0742584	0.0896614
chr3	3330001	3430000	1.8254e-06	3.01419e-06	2.02193e-06	0	0	0	0.0617241	0	0.0787294	0.102303
chr3	3340001	3440000	1.8254e-06	3.01419e-06	2.02193e-06	0	0	0	0.0617241	0	0.0787294	0.102303
chr3	3350001	3450000	1.8254e-06	3.01419e-06	2.02193e-06	0	0	0	0.0617241	0	0.0787294	0.102303
chr3	3360001	3460000	1.98413e-06	1.59575e-06	1.93466e-06	0	0	0	0.0506667	0	0.0502758	0.0502283
chr3	3370001	3470000	1.98413e-06	1.59575e-06	1.93466e-06	0	0	0	0.0506667	0	0.0502758	0.0502283
chr3	3380001	3480000	1.98413e-06	1.59575e-06	1.93466e-06	0	0	0	0.0506667	0	0.0502758	0.0502283
chr3	3390001	3490000	1.98413e-06	1.59575e-06	1.93466e-06	0	0	0	0.0506667	0	0.0502758	0.0502283
chr3	3400001	3500000	3.50796e-06	3.39542e-06	4.1288e-06	0	0	0	0.0408486	0	0.0694197	0.0633331
chr3	3410001	3510000	3.50796e-06	3.39542e-06	4.1288e-06	0	0	0	0.0408486	0	0.0694197	0.0633331
chr3	3420001	3520000	3.50796e-06	3.39542e-06	4.1288e-06	0	0	0	0.0408486	0	0.0694197	0.0633331
chr3	3430001	3530000	3.50796e-06	3.39542e-06	4.1288e-06	0	0	0	0.0408486	0	0.0694197	0.0633331
chr3	3440001	3540000	3.50796e-06	3.39542e-06	4.1288e-06	0	0	0	0.0408486	0	0.0694197	0.0633331
chr3	3450001	3550000	3.50796e-06	3.39542e-06	4.1288e-06	0	0	0	0.0408486	0	0.0694197	0.0633331
chr3	3460001	3560000	1.52382e-06	1.79965e-06	2.19412e-06	0	0	0.000594652	0.0293461	0	0.0848678	0.0746766
chr3	3470001	3570000	1.52382e-06	1.79965e-06	2.19412e-06	0	0	0.000594652	0.0293461	0	0.0848678	0.0746766
chr3	3480001	3580000	1.52382e-06	1.79965e-06	2.19412e-06	0	0	0.000594652	0.0293461	0	0.0848678	0.0746766
chr3	3490001	3590000	1.52382e-06	1.79965e-06	2.19412e-06	0	0	0.000594652	0.0293461	0	0.0848678	0.0746766
chr3	3730001	3830000	2.28572e-06	1.19682e-06	1.61235e-06	5.35714e-06	0	0	0.0276359	0	0.1401	0.0857716
chr3	3740001	3840000	2.28572e-06	1.19682e-06	1.61235e-06	5.35714e-06	0	0	0.0276359	0	0.1401	0.0857716
chr3	3750001	3850000	2.28572e-06	1.19682e-06	1.61235e-06	5.35714e-06	0	0	0.0276359	0	0.1401	0.0857716
chr3	3760001	3860000	2.28572e-06	1.19682e-06	1.61235e-06	5.35714e-06	0	0	0.0276359	0	0.1401	0.0857716
chr3	3770001	3870000	2.28572e-06	1.19682e-06	1.61235e-06	5.35714e-06	0	0	0.0276359	0	0.1401	0.0857716
chr3	3780001	3880000	2.28572e-06	1.19682e-06	1.61235e-06	5.35714e-06	0	0	0.0276359	0	0.1401	0.0857716
chr3	3790001	3890000	2.28572e-06	1.19682e-06	1.61235e-06	5.35714e-06	0	0	0.0276359	0	0.1401	0.0857716
chr3	3800001	3900000	2.28572e-06	1.19682e-06	1.61235e-06	5.35714e-06	0	0	0.0276359	0	0.1401	0.0857716
chr3	3810001	3910000	2.28572e-06	1.19682e-06	1.61235e-06	5.35714e-06	0	0	0.0276359	0	0.1401	0.0857716
chr3	3820001	3920000	2.28572e-06	1.19682e-06	1.61235e-06	5.35714e-06	0	0	0.0276359	0	0.1401	0.0857716
chr3	4480001	4580000	1.98413e-06	2.41135e-06	1.32536e-06	5.35714e-06	0	0	0.0686942	0.00619998	0.179337	0.0433908
chr3	4490001	4590000	1.98413e-06	2.41135e-06	1.32536e-06	5.35714e-06	0	0	0.0686942	0.00619998	0.179337	0.0433908
chr3	4500001	4600000	1.98413e-06	2.41135e-06	1.32536e-06	5.35714e-06	0	0	0.0686942	0.00619998	0.179337	0.0433908
chr3	4510001	4610000	1.98413e-06	2.41135e-06	1.32536e-06	5.35714e-06	0	0	0.0686942	0.00619998	0.179337	0.0433908
chr3	4520001	4620000	1.98413e-06	2.41135e-06	1.32536e-06	5.35714e-06	0	0	0.0686942	0.00619998	0.179337	0.0433908
chr3	4530001	4630000	1.98413e-06	2.41135e-06	1.32536e-06	5.35714e-06	0	0	0.0686942	0.00619998	0.179337	0.0433908
chr3	4540001	4640000	1.98413e-06	2.41135e-06	1.32536e-06	5.35714e-06	0	0	0.0686942	0.00619998	0.179337	0.0433908
chr3	4550001	4650000	1.98413e-06	2.41135e-06	1.32536e-06	5.35714e-06	0	0	0.0686942	0.00619998	0.179337	0.0433908
chr3	4560001	4660000	1.98413e-06	2.41135e-06	1.32536e-06	5.35714e-06	0	0	0.0686942	0.00619998	0.179337	0.0433908
chr3	4570001	4670000	1.98413e-06	2.41135e-06	1.32536e-06	5.35714e-06	0	0	0.0686942	0.00619998	0.179337	0.0433908
chr3	4710001	4810000	2.55556e-06	1.70213e-06	1.64248e-06	5.35714e-06	0	0.00728477	0	0	0.113351	0.0869543
chr3	4720001	4820000	2.55556e-06	1.70213e-06	1.64248e-06	5.35714e-06	0	0.00728477	0	0	0.113351	0.0869543
chr3	4730001	4830000	2.55556e-06	1.70213e-06	1.64248e-06	5.35714e-06	0	0.00728477	0	0	0.113351	0.0869543
chr3	4740001	4840000	2.55556e-06	1.70213e-06	1.64248e-06	5.35714e-06	0	0.00728477	0	0	0.113351	0.0869543
chr3	4750001	4850000	2.55556e-06	1.70213e-06	1.64248e-06	5.35714e-06	0	0.00728477	0	0	0.113351	0.0869543
chr3	4760001	4860000	2.55556e-06	1.70213e-06	1.64248e-06	5.35714e-06	0	0.00728477	0	0	0.113351	0.0869543
chr3	4770001	4870000	2.55556e-06	1.70213e-06	1.64248e-06	5.35714e-06	0	0.00728477	0	0	0.113351	0.0869543
chr3	4780001	4880000	2.55556e-06	1.70213e-06	1.64248e-06	5.35714e-06	0	0.00728477	0	0	0.113351	0.0869543
chr3	4790001	4890000	2.55556e-06	1.70213e-06	1.64248e-06	5.35714e-06	0	0.00728477	0	0	0.113351	0.0869543
chr3	4800001	4900000	2.55556e-06	1.70213e-06	1.64248e-06	5.35714e-06	0	0.00728477	0	0	0.113351	0.0869543
chr3	4870001	4970000	1.98413e-06	1.79965e-06	1.65416e-06	1.78572e-06	0	0	0	0	0	0
chr3	4880001	4980000	1.98413e-06	1.79965e-06	1.65416e-06	1.78572e-06	0	0	0	0	0	0
chr3	4890001	4990000	1.98413e-06	1.79965e-06	1.65416e-06	1.78572e-06	0	0	0	0	0	0
chr3	4900001	5000000	1.98413e-06	1.79965e-06	1.65416e-06	1.78572e-06	0	0	0	0	0	0
chr3	4910001	5010000	1.98413e-06	1.79965e-06	1.65416e-06	1.78572e-06	0	0	0	0	0	0
chr3	4920001	5020000	1.98413e-06	1.79965e-06	1.65416e-06	1.78572e-06	0	0	0	0	0	0
chr3	4930001	5030000	1.98413e-06	1.79965e-06	1.65416e-06	1.78572e-06	0	0	0	0	0	0
chr3	4940001	5040000	1.98413e-06	1.79965e-06	1.65416e-06	1.78572e-06	0	0	0	0	0	0
chr3	4950001	5050000	1.98413e-06	1.79965e-06	1.65416e-06	1.78572e-06	0	0	0	0	0	0
chr3	4960001	5060000	1.98413e-06	1.79965e-06	1.65416e-06	1.78572e-06	0	0	0	0	0	0
chr3	5580001	5680000	4.44445e-06	2.48228e-06	3.09561e-06	3.2143e-06	0	0	0	0	0	0
chr3	5590001	5690000	4.44445e-06	2.48228e-06	3.09561e-06	3.2143e-06	0	0	0	0	0	0
chr3	5600001	5700000	4.44445e-06	2.48228e-06	3.09561e-06	3.2143e-06	0	0	0	0	0	0
chr3	5610001	5710000	4.44445e-06	2.48228e-06	3.09561e-06	3.2143e-06	0	0	0	0	0	0
chr3	5620001	5720000	4.44445e-06	2.48228e-06	3.09561e-06	3.2143e-06	0	0	0	0	0	0
chr3	5630001	5730000	4.44445e-06	2.48228e-06	3.09561e-06	3.2143e-06	0	0	0	0	0	0
chr3	5640001	5740000	4.44445e-06	2.48228e-06	3.09561e-06	3.2143e-06	0	0	0	0	0	0
chr3	5650001	5750000	4.44445e-06	2.48228e-06	3.09561e-06	3.2143e-06	0	0	0	0	0	0
chr3	5660001	5760000	4.44445e-06	2.48228e-06	3.09561e-06	3.2143e-06	0	0	0	0	0	0
chr3	5670001	5770000	4.44445e-06	2.48228e-06	3.09561e-06	3.2143e-06	0	0	0	0	0	0
chr3	6050001	6150000	2.26985e-06	3.05852e-06	3.3452e-06	3.2143e-06	0	0.00036727	0	0	0	0
chr3	6060001	6160000	2.26985e-06	3.05852e-06	3.3452e-06	3.2143e-06	0	0.00036727	0	0	0	0
chr3	6070001	6170000	2.26985e-06	3.05852e-06	3.3452e-06	3.2143e-06	0	0.00036727	0	0	0	0
chr3	6080001	6180000	2.26985e-06	3.05852e-06	3.3452e-06	3.2143e-06	0	0.00036727	0	0	0	0
chr3	6090001	6190000	2.26985e-06	3.05852e-06	3.3452e-06	3.2143e-06	0	0.00036727	0	0	0	0
chr3	6100001	6200000	2.26985e-06	3.05852e-06	3.3452e-06	3.2143e-06	0	0.00036727	0	0	0	0
chr3	6110001	6210000	2.26985e-06	3.05852e-06	3.3452e-06	3.2143e-06	0	0.00036727	0	0	0	0
chr3	6120001	6220000	2.26985e-06	3.05852e-06	3.3452e-06	3.2143e-06	0	0.00036727	0	0	0	0
chr3	6130001	6230000	2.26985e-06	3.05852e-06	3.3452e-06	3.2143e-06	0	0.00036727	0	0	0	0
chr3	6140001	6240000	2.26985e-06	3.05852e-06	3.3452e-06	3.2143e-06	0	0.00036727	0	0	0	0
chr3	8870001	8970000	3.50795e-06	3.72341e-06	3.35066e-06	5.35714e-06	0.0165789	0	0	0.0177773	0	0
chr3	8880001	8980000	3.50795e-06	3.72341e-06	3.35066e-06	5.35714e-06	0.0165789	0	0	0.0177773	0	0
chr3	8890001	8990000	3.50795e-06	3.72341e-06	3.35066e-06	5.35714e-06	0.0165789	0	0	0.0177773	0	0
chr3	8900001	9000000	3.50795e-06	3.72341e-06	3.35066e-06	5.35714e-06	0.0165789	0	0	0.0177773	0	0
chr3	8910001	9010000	3.50795e-06	3.72341e-06	3.35066e-06	5.35714e-06	0.0165789	0	0	0.0177773	0	0
chr3	8920001	9020000	3.50795e-06	3.72341e-06	3.35066e-06	5.35714e-06	0.0165789	0	0	0.0177773	0	0
chr3	8930001	9030000	3.50795e-06	3.72341e-06	3.35066e-06	5.35714e-06	0.0165789	0	0	0.0177773	0	0
chr3	8940001	9040000	3.50795e-06	3.72341e-06	3.35066e-06	5.35714e-06	0.0165789	0	0	0.0177773	0	0
chr3	8950001	9050000	3.50795e-06	3.72341e-06	3.35066e-06	5.35714e-06	0.0165789	0	0	0.0177773	0	0
chr3	8960001	9060000	3.50795e-06	3.72341e-06	3.35066e-06	5.35714e-06	0.0165789	0	0	0.0177773	0	0
chr3	10950001	11050000	2.26985e-06	3.20037e-06	3.19067e-06	5.71429e-06	0.00132246	0	0	0.014997	0	0
chr3	10960001	11060000	2.26985e-06	3.20037e-06	3.19067e-06	5.71429e-06	0.00132246	0	0	0.014997	0	0
chr3	10970001	11070000	5.80958e-06	7.4646e-06	7.5205e-06	1.25e-05	0	0	0.008279	0.00205706	0	0.00712516
chr3	10980001	11080000	5.80958e-06	7.4646e-06	7.5205e-06	1.25e-05	0	0	0.008279	0.00205706	0	0.00712516
chr3	10990001	11090000	4.87793e-05	4.70672e-05	4.24267e-05	5.82143e-05	0	0.000697472	0.0159276	0.00107933	0.00640767	0.0127892
chr3	11000001	11100000	5.40181e-05	5.4488e-05	4.92298e-05	6.25003e-05	0	0.000501543	0.0306155	0.00244515	0.0143788	0.033778
chr3	11010001	11110000	5.40181e-05	5.4488e-05	4.92298e-05	6.25003e-05	0	0.000501543	0.0306155	0.00244515	0.0143788	0.033778
chr3	11020001	11120000	5.40181e-05	5.4488e-05	4.92298e-05	6.25003e-05	0	0.000501543	0.0306155	0.00244515	0.0143788	0.033778
chr3	11030001	11130000	5.40181e-05	5.4488e-05	4.92298e-05	6.25003e-05	0	0.000501543	0.0306155	0.00244515	0.0143788	0.033778
chr3	11040001	11140000	5.40181e-05	5.4488e-05	4.92298e-05	6.25003e-05	0	0.000501543	0.0306155	0.00244515	0.0143788	0.033778
chr3	11050001	11150000	5.17479e-05	5.12873e-05	4.60388e-05	5.6786e-05	0	0.000597358	0.0333868	0.00151078	0.0154985	0.0362579
chr3	11060001	11160000	5.17479e-05	5.12873e-05	4.60388e-05	5.6786e-05	0	0.000597358	0.0333868	0.00151078	0.0154985	0.0362579
chr3	11070001	11170000	4.82078e-05	4.70228e-05	4.17087e-05	5.00002e-05	0	0.000988203	0.0349059	0.00252055	0.0173131	0.0389124
chr3	11080001	11180000	4.82078e-05	4.70228e-05	4.17087e-05	5.00002e-05	0	0.000988203	0.0349059	0.00252055	0.0173131	0.0389124
chr3	11090001	11190000	5.23815e-06	7.42025e-06	6.80262e-06	4.28573e-06	0	0	0.121861	0.0113328	0.064506	0.153143
chr3	11220001	11320000	6.25402e-06	8.98052e-06	6.56759e-06	1.14286e-05	0	0	0	0	0	0
chr3	11230001	11330000	6.25402e-06	8.98052e-06	6.56759e-06	1.14286e-05	0	0	0	0	0	0
chr3	11240001	11340000	6.25402e-06	8.98052e-06	6.56759e-06	1.14286e-05	0	0	0	0	0	0
chr3	11250001	11350000	6.25402e-06	8.98052e-06	6.56759e-06	1.14286e-05	0	0	0	0	0	0
chr3	11260001	11360000	6.25402e-06	8.98052e-06	6.56759e-06	1.14286e-05	0	0	0	0	0	0
chr3	11270001	11370000	6.25402e-06	8.98052e-06	6.56759e-06	1.14286e-05	0	0	0	0	0	0
chr3	11280001	11380000	6.25402e-06	8.98052e-06	6.56759e-06	1.14286e-05	0	0	0	0	0	0
chr3	11290001	11390000	6.25402e-06	8.98052e-06	6.56759e-06	1.14286e-05	0	0	0	0	0	0
chr3	11300001	11400000	6.25402e-06	8.98052e-06	6.56759e-06	1.14286e-05	0	0	0	0	0	0
chr3	11310001	11410000	6.25402e-06	8.98052e-06	6.56759e-06	1.14286e-05	0	0	0	0	0	0
chr3	11340001	11440000	5.63496e-06	5.87769e-06	4.11426e-06	5.35714e-06	0	0.00453477	0.0168112	0	0.00649305	0.0338086
chr3	11350001	11450000	3.54141e-05	4.15169e-05	3.12853e-05	4.03578e-05	0	9.72072e-05	0	0	0	0
chr3	11360001	11460000	3.54141e-05	4.15169e-05	3.12853e-05	4.03578e-05	0	9.72072e-05	0	0	0	0
chr3	11370001	11470000	3.54141e-05	4.15169e-05	3.12853e-05	4.03578e-05	0	9.72072e-05	0	0	0	0
chr3	11380001	11480000	3.54141e-05	4.15169e-05	3.12853e-05	4.03578e-05	0	9.72072e-05	0	0	0	0
chr3	11390001	11490000	3.54141e-05	4.15169e-05	3.12853e-05	4.03578e-05	0	9.72072e-05	0	0	0	0
chr3	11400001	11500000	3.54141e-05	4.15169e-05	3.12853e-05	4.03578e-05	0	9.72072e-05	0	0	0	0
chr3	11410001	11510000	4.10018e-05	4.56218e-05	3.38798e-05	4.03578e-05	0	0.00338263	0.00657623	0	0	0
chr3	11420001	11520000	4.80976e-05	5.27057e-05	4.00786e-05	5.17866e-05	0	0.00251146	0.00452343	0	0	0
chr3	11430001	11530000	4.80976e-05	5.27057e-05	4.00786e-05	5.17866e-05	0	0.00251146	0.00452343	0	0	0
chr3	11440001	11540000	4.24622e-05	4.68276e-05	3.59639e-05	4.64294e-05	0	0.00226401	0.00290551	0	0	0
chr3	11450001	11550000	1.26827e-05	1.11881e-05	8.79243e-06	1.14286e-05	0	0.010533	0.0335282	0.00118573	0	0.0110023
chr3	11460001	11560000	1.26827e-05	1.11881e-05	8.79243e-06	1.14286e-05	0	0.010533	0.0335282	0.00118573	0	0.0110023
chr3	11470001	11570000	1.26827e-05	1.11881e-05	8.79243e-06	1.14286e-05	0	0.010533	0.0335282	0.00118573	0	0.0110023
chr3	11480001	11580000	1.26827e-05	1.11881e-05	8.79243e-06	1.14286e-05	0	0.010533	0.0335282	0.00118573	0	0.0110023
chr3	11490001	11590000	1.26827e-05	1.11881e-05	8.79243e-06	1.14286e-05	0	0.010533	0.0335282	0.00118573	0	0.0110023
chr3	11500001	11600000	1.26827e-05	1.11881e-05	8.79243e-06	1.14286e-05	0	0.010533	0.0335282	0.00118573	0	0.0110023
chr3	11510001	11610000	7.09528e-06	7.08338e-06	6.19826e-06	1.14286e-05	0	0	0	0.00284296	0	0
chr3	11720001	11820000	2.09525e-06	3.40426e-06	2.19412e-06	0	0	0	0.09487	0.0130163	0.063139	0.143267
chr3	11730001	11830000	2.09525e-06	3.40426e-06	2.19412e-06	0	0	0	0.09487	0.0130163	0.063139	0.143267
chr3	11740001	11840000	2.09525e-06	3.40426e-06	2.19412e-06	0	0	0	0.09487	0.0130163	0.063139	0.143267
chr3	11750001	11850000	2.09525e-06	3.40426e-06	2.19412e-06	0	0	0	0.09487	0.0130163	0.063139	0.143267
chr3	11760001	11860000	2.09525e-06	3.40426e-06	2.19412e-06	0	0	0	0.09487	0.0130163	0.063139	0.143267
chr3	11770001	11870000	2.09525e-06	3.40426e-06	2.19412e-06	0	0	0	0.09487	0.0130163	0.063139	0.143267
chr3	11780001	11880000	2.09525e-06	3.40426e-06	2.19412e-06	0	0	0	0.09487	0.0130163	0.063139	0.143267
chr3	11790001	11890000	2.09525e-06	3.40426e-06	2.19412e-06	0	0	0	0.09487	0.0130163	0.063139	0.143267
chr3	11800001	11900000	2.09525e-06	3.40426e-06	2.19412e-06	0	0	0	0.09487	0.0130163	0.063139	0.143267
chr3	11810001	11910000	2.09525e-06	3.40426e-06	2.19412e-06	0	0	0	0.09487	0.0130163	0.063139	0.143267
chr3	11910001	12010000	7.96836e-06	1.06295e-05	9.62583e-06	1.39286e-05	0	0.00288538	0.00739771	0	0.00016704	0.00481055
chr3	11920001	12020000	7.96836e-06	1.06295e-05	9.62583e-06	1.39286e-05	0	0.00288538	0.00739771	0	0.00016704	0.00481055
chr3	11930001	12030000	7.96836e-06	1.06295e-05	9.62583e-06	1.39286e-05	0	0.00288538	0.00739771	0	0.00016704	0.00481055
chr3	11940001	12040000	7.96836e-06	1.06295e-05	9.62583e-06	1.39286e-05	0	0.00288538	0.00739771	0	0.00016704	0.00481055
chr3	11950001	12050000	7.96836e-06	1.06295e-05	9.62583e-06	1.39286e-05	0	0.00288538	0.00739771	0	0.00016704	0.00481055
chr3	11960001	12060000	7.96836e-06	1.06295e-05	9.62583e-06	1.39286e-05	0	0.00288538	0.00739771	0	0.00016704	0.00481055
chr3	11970001	12070000	7.96836e-06	1.06295e-05	9.62583e-06	1.39286e-05	0	0.00288538	0.00739771	0	0.00016704	0.00481055
chr3	11980001	12080000	7.96836e-06	1.06295e-05	9.62583e-06	1.39286e-05	0	0.00288538	0.00739771	0	0.00016704	0.00481055
chr3	11990001	12090000	7.96836e-06	1.06295e-05	9.62583e-06	1.39286e-05	0	0.00288538	0.00739771	0	0.00016704	0.00481055
chr3	12000001	12100000	7.96836e-06	1.06295e-05	9.62583e-06	1.39286e-05	0	0.00288538	0.00739771	0	0.00016704	0.00481055
chr3	12260001	12360000	3.28572e-06	3.01419e-06	1.55131e-06	0	0	0.0414613	0.156442	0.00816476	0.0387182	0.102303
chr3	12270001	12370000	3.28572e-06	3.01419e-06	1.55131e-06	0	0	0.0414613	0.156442	0.00816476	0.0387182	0.102303
chr3	12280001	12380000	3.28572e-06	3.01419e-06	1.55131e-06	0	0	0.0414613	0.156442	0.00816476	0.0387182	0.102303
chr3	12290001	12390000	3.28572e-06	3.01419e-06	1.55131e-06	0	0	0.0414613	0.156442	0.00816476	0.0387182	0.102303
chr3	12300001	12400000	3.28572e-06	3.01419e-06	1.55131e-06	0	0	0.0414613	0.156442	0.00816476	0.0387182	0.102303
chr3	12310001	12410000	3.28572e-06	3.01419e-06	1.55131e-06	0	0	0.0414613	0.156442	0.00816476	0.0387182	0.102303
chr3	12320001	12420000	3.28572e-06	3.01419e-06	1.55131e-06	0	0	0.0414613	0.156442	0.00816476	0.0387182	0.102303
chr3	12330001	12430000	3.28572e-06	3.01419e-06	1.55131e-06	0	0	0.0414613	0.156442	0.00816476	0.0387182	0.102303
chr3	12340001	12440000	3.28572e-06	3.01419e-06	1.55131e-06	0	0	0.0414613	0.156442	0.00816476	0.0387182	0.102303
chr3	12350001	12450000	3.28572e-06	3.01419e-06	1.55131e-06	0	0	0.0414613	0.156442	0.00816476	0.0387182	0.102303
chr3	12770001	12870000	2.55556e-06	2.12767e-06	1.81597e-06	0	0	0	0.0909091	0	0.0353719	0.0687644
chr3	12780001	12880000	2.55556e-06	2.12767e-06	1.81597e-06	0	0	0	0.0909091	0	0.0353719	0.0687644
chr3	12790001	12890000	2.55556e-06	2.12767e-06	1.81597e-06	0	0	0	0.0909091	0	0.0353719	0.0687644
chr3	12800001	12900000	2.55556e-06	2.12767e-06	1.81597e-06	0	0	0	0.0909091	0	0.0353719	0.0687644
chr3	12810001	12910000	2.55556e-06	2.12767e-06	1.81597e-06	0	0	0	0.0909091	0	0.0353719	0.0687644
chr3	12820001	12920000	2.55556e-06	2.12767e-06	1.81597e-06	0	0	0	0.0909091	0	0.0353719	0.0687644
chr3	12830001	12930000	2.55556e-06	2.12767e-06	1.81597e-06	0	0	0	0.0909091	0	0.0353719	0.0687644
chr3	12840001	12940000	2.55556e-06	2.12767e-06	1.81597e-06	0	0	0	0.0909091	0	0.0353719	0.0687644
chr3	12850001	12950000	2.55556e-06	2.12767e-06	1.81597e-06	0	0	0	0.0909091	0	0.0353719	0.0687644
chr3	12860001	12960000	2.55556e-06	2.12767e-06	1.81597e-06	0	0	0	0.0909091	0	0.0353719	0.0687644
chr3	12950001	13050000	2.53969e-06	2.79256e-06	2.38943e-06	0	0	0.0155502	0.163577	0	0.0635274	0.0823399
chr3	12960001	13060000	2.53969e-06	2.79256e-06	2.38943e-06	0	0	0.0155502	0.163577	0	0.0635274	0.0823399
chr3	12970001	13070000	2.53969e-06	2.79256e-06	2.38943e-06	0	0	0.0155502	0.163577	0	0.0635274	0.0823399
chr3	12980001	13080000	2.53969e-06	2.79256e-06	2.38943e-06	0	0	0.0155502	0.163577	0	0.0635274	0.0823399
chr3	12990001	13090000	2.53969e-06	2.79256e-06	2.38943e-06	0	0	0.0155502	0.163577	0	0.0635274	0.0823399
chr3	13000001	13100000	2.53969e-06	2.79256e-06	2.38943e-06	0	0	0.0155502	0.163577	0	0.0635274	0.0823399
chr3	13010001	13110000	2.53969e-06	2.79256e-06	2.38943e-06	0	0	0.0155502	0.163577	0	0.0635274	0.0823399
chr3	13020001	13120000	2.53969e-06	2.79256e-06	2.38943e-06	0	0	0.0155502	0.163577	0	0.0635274	0.0823399
chr3	13030001	13130000	2.53969e-06	2.79256e-06	2.38943e-06	0	0	0.0155502	0.163577	0	0.0635274	0.0823399
chr3	13040001	13140000	2.53969e-06	2.79256e-06	2.38943e-06	0	0	0.0155502	0.163577	0	0.0635274	0.0823399
chr3	13370001	13470000	4.0635e-06	3.40427e-06	3.19898e-06	5.71429e-06	0.0147396	0	0	0.0152313	0	0
chr3	13380001	13480000	8.11115e-06	8.28903e-06	6.7229e-06	1.14286e-05	0.00940647	0	0	0.00969677	0	0
chr3	13390001	13490000	8.11115e-06	8.28903e-06	6.7229e-06	1.14286e-05	0.00940647	0	0	0.00969677	0	0
chr3	13400001	13500000	8.11115e-06	8.28903e-06	6.7229e-06	1.14286e-05	0.00940647	0	0	0.00969677	0	0
chr3	13410001	13510000	8.11115e-06	8.28903e-06	6.7229e-06	1.14286e-05	0.00940647	0	0	0.00969677	0	0
chr3	13420001	13520000	8.11115e-06	8.28903e-06	6.7229e-06	1.14286e-05	0.00940647	0	0	0.00969677	0	0
chr3	13430001	13530000	8.11115e-06	8.28903e-06	6.7229e-06	1.14286e-05	0.00940647	0	0	0.00969677	0	0
chr3	13440001	13540000	8.11115e-06	8.28903e-06	6.7229e-06	1.14286e-05	0.00940647	0	0	0.00969677	0	0
chr3	13450001	13550000	8.11115e-06	8.28903e-06	6.7229e-06	1.14286e-05	0.00940647	0	0	0.00969677	0	0
chr3	13460001	13560000	8.11115e-06	8.28903e-06	6.7229e-06	1.14286e-05	0.00940647	0	0	0.00969677	0	0
chr3	13470001	13570000	4.04763e-06	4.88475e-06	3.52389e-06	5.71429e-06	0.0039922	0	0	0.00405671	0	0
chr3	14310001	14410000	5.12698e-06	3.20037e-06	3.02705e-06	3.2143e-06	8.35388e-05	0	0	0	0	0
chr3	14320001	14420000	5.12698e-06	3.20037e-06	3.02705e-06	3.2143e-06	8.35388e-05	0	0	0	0	0
chr3	14330001	14430000	5.12698e-06	3.20037e-06	3.02705e-06	3.2143e-06	8.35388e-05	0	0	0	0	0
chr3	14340001	14440000	5.12698e-06	3.20037e-06	3.02705e-06	3.2143e-06	8.35388e-05	0	0	0	0	0
chr3	14350001	14450000	5.12698e-06	3.20037e-06	3.02705e-06	3.2143e-06	8.35388e-05	0	0	0	0	0
chr3	14360001	14460000	5.12698e-06	3.20037e-06	3.02705e-06	3.2143e-06	8.35388e-05	0	0	0	0	0
chr3	14370001	14470000	5.12698e-06	3.20037e-06	3.02705e-06	3.2143e-06	8.35388e-05	0	0	0	0	0
chr3	14380001	14480000	2.39683e-05	2.13211e-05	1.79025e-05	2.4643e-05	0	0.0119127	0.00624292	0.00775943	0	0.000320712
chr3	14390001	14490000	2.39683e-05	2.13211e-05	1.79025e-05	2.4643e-05	0	0.0119127	0.00624292	0.00775943	0	0.000320712
chr3	14400001	14500000	2.39683e-05	2.13211e-05	1.79025e-05	2.4643e-05	0	0.0119127	0.00624292	0.00775943	0	0.000320712
chr3	14410001	14510000	1.88413e-05	1.81206e-05	1.48753e-05	2.14286e-05	0	0.015187	0.00982669	0.0098846	0	0.000402083
chr3	14420001	14520000	1.88413e-05	1.81206e-05	1.48753e-05	2.14286e-05	0	0.015187	0.00982669	0.0098846	0	0.000402083
chr3	14430001	14530000	1.88413e-05	1.81206e-05	1.48753e-05	2.14286e-05	0	0.015187	0.00982669	0.0098846	0	0.000402083
chr3	14440001	14540000	1.88413e-05	1.81206e-05	1.48753e-05	2.14286e-05	0	0.015187	0.00982669	0.0098846	0	0.000402083
chr3	14450001	14550000	1.88413e-05	1.81206e-05	1.48753e-05	2.14286e-05	0	0.015187	0.00982669	0.0098846	0	0.000402083
chr3	14460001	14560000	1.88413e-05	1.81206e-05	1.48753e-05	2.14286e-05	0	0.015187	0.00982669	0.0098846	0	0.000402083
chr3	14470001	14570000	1.88413e-05	1.81206e-05	1.48753e-05	2.14286e-05	0	0.015187	0.00982669	0.0098846	0	0.000402083
chr3	14930001	15030000	2.28572e-06	3.01419e-06	1.66221e-06	0	0	0	0.0809557	0.0195628	0.026606	0.102303
chr3	14940001	15040000	2.28572e-06	3.01419e-06	1.66221e-06	0	0	0	0.0809557	0.0195628	0.026606	0.102303
chr3	14950001	15050000	2.28572e-06	3.01419e-06	1.66221e-06	0	0	0	0.0809557	0.0195628	0.026606	0.102303
chr3	14960001	15060000	2.28572e-06	3.01419e-06	1.66221e-06	0	0	0	0.0809557	0.0195628	0.026606	0.102303
chr3	14970001	15070000	2.28572e-06	3.01419e-06	1.66221e-06	0	0	0	0.0809557	0.0195628	0.026606	0.102303
chr3	14980001	15080000	2.28572e-06	3.01419e-06	1.66221e-06	0	0	0	0.0809557	0.0195628	0.026606	0.102303
chr3	14990001	15090000	2.28572e-06	3.01419e-06	1.66221e-06	0	0	0	0.0809557	0.0195628	0.026606	0.102303
chr3	15000001	15100000	2.28572e-06	3.01419e-06	1.66221e-06	0	0	0	0.0809557	0.0195628	0.026606	0.102303
chr3	15010001	15110000	2.28572e-06	3.01419e-06	1.66221e-06	0	0	0	0.0809557	0.0195628	0.026606	0.102303
chr3	15020001	15120000	2.28572e-06	3.01419e-06	1.66221e-06	0	0	0	0.0809557	0.0195628	0.026606	0.102303
chr3	15320001	15420000	2.61906e-06	3.8298e-06	3.18522e-06	1.42858e-06	0	0	0	0.00290049	0	0
chr3	15330001	15430000	2.61906e-06	3.8298e-06	3.18522e-06	1.42858e-06	0	0	0	0.00290049	0	0
chr3	15340001	15440000	2.61906e-06	3.8298e-06	3.18522e-06	1.42858e-06	0	0	0	0.00290049	0	0
chr3	15350001	15450000	2.61906e-06	3.8298e-06	3.18522e-06	1.42858e-06	0	0	0	0.00290049	0	0
chr3	15360001	15460000	2.61906e-06	3.8298e-06	3.18522e-06	1.42858e-06	0	0	0	0.00290049	0	0
chr3	15370001	15470000	2.61906e-06	3.8298e-06	3.18522e-06	1.42858e-06	0	0	0	0.00290049	0	0
chr3	15380001	15480000	2.61906e-06	3.8298e-06	3.18522e-06	1.42858e-06	0	0	0	0.00290049	0	0
chr3	15390001	15490000	2.61906e-06	3.8298e-06	3.18522e-06	1.42858e-06	0	0	0	0.00290049	0	0
chr3	15400001	15500000	2.61906e-06	3.8298e-06	3.18522e-06	1.42858e-06	0	0	0	0.00290049	0	0
chr3	15410001	15510000	2.61906e-06	3.8298e-06	3.18522e-06	1.42858e-06	0	0	0	0.00290049	0	0
chr3	15550001	15650000	1.66667e-06	2.26951e-06	1.61988e-06	0	0	0	0.0749221	0	0.034557	0.0789474
chr3	15560001	15660000	1.66667e-06	2.26951e-06	1.61988e-06	0	0	0	0.0749221	0	0.034557	0.0789474
chr3	15570001	15670000	1.66667e-06	2.26951e-06	1.61988e-06	0	0	0	0.0749221	0	0.034557	0.0789474
chr3	15580001	15680000	1.66667e-06	2.26951e-06	1.61988e-06	0	0	0	0.0749221	0	0.034557	0.0789474
chr3	15590001	15690000	1.66667e-06	2.26951e-06	1.61988e-06	0	0	0	0.0749221	0	0.034557	0.0789474
chr3	15600001	15700000	1.66667e-06	2.26951e-06	1.61988e-06	0	0	0	0.0749221	0	0.034557	0.0789474
chr3	15610001	15710000	1.66667e-06	2.26951e-06	1.61988e-06	0	0	0	0.0749221	0	0.034557	0.0789474
chr3	15620001	15720000	1.66667e-06	2.26951e-06	1.61988e-06	0	0	0	0.0749221	0	0.034557	0.0789474
chr3	15630001	15730000	1.66667e-06	2.26951e-06	1.61988e-06	0	0	0	0.0749221	0	0.034557	0.0789474
chr3	15640001	15740000	1.66667e-06	2.26951e-06	1.61988e-06	0	0	0	0.0749221	0	0.034557	0.0789474
chr3	15740001	15840000	1.50794e-06	3.61702e-06	2.45618e-06	0	0	0	0.0909091	0.000688264	0.0755181	0.131911
chr3	15750001	15850000	3.61909e-06	5.54081e-06	4.48513e-06	0	0	0	0.123563	0	0.0687972	0.104294
chr3	15760001	15860000	3.61909e-06	5.54081e-06	4.48513e-06	0	0	0	0.123563	0	0.0687972	0.104294
chr3	15770001	15870000	3.61909e-06	5.54081e-06	4.48513e-06	0	0	0	0.123563	0	0.0687972	0.104294
chr3	15780001	15880000	3.61909e-06	5.54081e-06	4.48513e-06	0	0	0	0.123563	0	0.0687972	0.104294
chr3	15790001	15890000	3.61909e-06	5.54081e-06	4.48513e-06	0	0	0	0.123563	0	0.0687972	0.104294
chr3	15800001	15900000	3.61909e-06	5.54081e-06	4.48513e-06	0	0	0	0.123563	0	0.0687972	0.104294
chr3	15810001	15910000	3.61909e-06	5.54081e-06	4.48513e-06	0	0	0	0.123563	0	0.0687972	0.104294
chr3	15820001	15920000	3.61909e-06	5.54081e-06	4.48513e-06	0	0	0	0.123563	0	0.0687972	0.104294
chr3	15830001	15930000	3.61909e-06	5.54081e-06	4.48513e-06	0	0	0	0.123563	0	0.0687972	0.104294
chr3	15840001	15940000	2.11112e-06	1.92377e-06	2.02894e-06	0	0	0.00677675	0.14895	0	0.0614553	0.0653695
chr3	15900001	16000000	2.68255e-06	3.90958e-06	3.25378e-06	5.71429e-06	0	0	0	0	0	0
chr3	15910001	16010000	2.68255e-06	3.90958e-06	3.25378e-06	5.71429e-06	0	0	0	0	0	0
chr3	15920001	16020000	2.68255e-06	3.90958e-06	3.25378e-06	5.71429e-06	0	0	0	0	0	0
chr3	15930001	16030000	2.68255e-06	3.90958e-06	3.25378e-06	5.71429e-06	0	0	0	0	0	0
chr3	15940001	16040000	2.68255e-06	3.90958e-06	3.25378e-06	5.71429e-06	0	0	0	0	0	0
chr3	15950001	16050000	2.68255e-06	3.90958e-06	3.25378e-06	5.71429e-06	0	0	0	0	0	0
chr3	15960001	16060000	2.68255e-06	3.90958e-06	3.25378e-06	5.71429e-06	0	0	0	0	0	0
chr3	15970001	16070000	2.68255e-06	3.90958e-06	3.25378e-06	5.71429e-06	0	0	0	0	0	0
chr3	15980001	16080000	2.68255e-06	3.90958e-06	3.25378e-06	5.71429e-06	0	0	0	0	0	0
chr3	15990001	16090000	2.68255e-06	3.90958e-06	3.25378e-06	5.71429e-06	0	0	0	0	0	0
chr3	16000001	16100000	2.09525e-06	1.67554e-06	2.02894e-06	0	0	0	0.09487	0	0.0614553	0.0853249
chr3	16010001	16110000	4.42861e-06	4.33514e-06	3.76519e-06	2.5e-06	0	0.00128145	0.0352536	0.00379059	0.0107322	0.0330184
chr3	16020001	16120000	4.42861e-06	4.33514e-06	3.76519e-06	2.5e-06	0	0.00128145	0.0352536	0.00379059	0.0107322	0.0330184
chr3	16030001	16130000	4.42861e-06	4.33514e-06	3.76519e-06	2.5e-06	0	0.00128145	0.0352536	0.00379059	0.0107322	0.0330184
chr3	16040001	16140000	4.42861e-06	4.33514e-06	3.76519e-06	2.5e-06	0	0.00128145	0.0352536	0.00379059	0.0107322	0.0330184
chr3	16050001	16150000	4.42861e-06	4.33514e-06	3.76519e-06	2.5e-06	0	0.00128145	0.0352536	0.00379059	0.0107322	0.0330184
chr3	16060001	16160000	4.42861e-06	4.33514e-06	3.76519e-06	2.5e-06	0	0.00128145	0.0352536	0.00379059	0.0107322	0.0330184
chr3	16070001	16170000	4.42861e-06	4.33514e-06	3.76519e-06	2.5e-06	0	0.00128145	0.0352536	0.00379059	0.0107322	0.0330184
chr3	16080001	16180000	4.42861e-06	4.33514e-06	3.76519e-06	2.5e-06	0	0.00128145	0.0352536	0.00379059	0.0107322	0.0330184
chr3	16090001	16190000	4.42861e-06	4.33514e-06	3.76519e-06	2.5e-06	0	0.00128145	0.0352536	0.00379059	0.0107322	0.0330184
chr3	16100001	16200000	2.33334e-06	2.65958e-06	1.73623e-06	2.5e-06	0	0.0164268	0	0.0201766	0	0
chr3	16350001	16450000	1.52382e-06	2.17199e-06	2.34995e-06	2.5e-06	0	0.00762233	0	0.00151191	0	0
chr3	16360001	16460000	1.52382e-06	2.17199e-06	2.34995e-06	2.5e-06	0	0.00762233	0	0.00151191	0	0
chr3	16370001	16470000	1.52382e-06	2.17199e-06	2.34995e-06	2.5e-06	0	0.00762233	0	0.00151191	0	0
chr3	16380001	16480000	1.52382e-06	2.17199e-06	2.34995e-06	2.5e-06	0	0.00762233	0	0.00151191	0	0
chr3	16390001	16490000	1.52382e-06	2.17199e-06	2.34995e-06	2.5e-06	0	0.00762233	0	0.00151191	0	0
chr3	16400001	16500000	1.52382e-06	2.17199e-06	2.34995e-06	2.5e-06	0	0.00762233	0	0.00151191	0	0
chr3	16410001	16510000	1.52382e-06	2.17199e-06	2.34995e-06	2.5e-06	0	0.00762233	0	0.00151191	0	0
chr3	16420001	16520000	4.69845e-06	4.64542e-06	5.22976e-06	4.28573e-06	0	0.000833304	0	0.000161688	0	0
chr3	16430001	16530000	4.69845e-06	4.64542e-06	5.22976e-06	4.28573e-06	0	0.000833304	0	0.000161688	0	0
chr3	16440001	16540000	4.69845e-06	4.64542e-06	5.22976e-06	4.28573e-06	0	0.000833304	0	0.000161688	0	0
chr3	16450001	16550000	3.17461e-06	2.47341e-06	2.87978e-06	1.78572e-06	0.0110004	0	0.00641026	0	0	0
chr3	16460001	16560000	3.17461e-06	2.47341e-06	2.87978e-06	1.78572e-06	0.0110004	0	0.00641026	0	0	0
chr3	16470001	16570000	3.17461e-06	2.47341e-06	2.87978e-06	1.78572e-06	0.0110004	0	0.00641026	0	0	0
chr3	16480001	16580000	3.17461e-06	2.47341e-06	2.87978e-06	1.78572e-06	0.0110004	0	0.00641026	0	0	0
chr3	16490001	16590000	3.17461e-06	2.47341e-06	2.87978e-06	1.78572e-06	0.0110004	0	0.00641026	0	0	0
chr3	16500001	16600000	3.17461e-06	2.47341e-06	2.87978e-06	1.78572e-06	0.0110004	0	0.00641026	0	0	0
chr3	16510001	16610000	3.17461e-06	2.47341e-06	2.87978e-06	1.78572e-06	0.0110004	0	0.00641026	0	0	0
chr3	17080001	17180000	2.30159e-06	1.92377e-06	1.24562e-06	1.78572e-06	0	0.00221193	0	0.031618	0	0
chr3	17090001	17190000	2.30159e-06	1.92377e-06	1.24562e-06	1.78572e-06	0	0.00221193	0	0.031618	0	0
chr3	17100001	17200000	2.30159e-06	1.92377e-06	1.24562e-06	1.78572e-06	0	0.00221193	0	0.031618	0	0
chr3	17110001	17210000	2.30159e-06	1.92377e-06	1.24562e-06	1.78572e-06	0	0.00221193	0	0.031618	0	0
chr3	17120001	17220000	2.30159e-06	1.92377e-06	1.24562e-06	1.78572e-06	0	0.00221193	0	0.031618	0	0
chr3	17130001	17230000	2.30159e-06	1.92377e-06	1.24562e-06	1.78572e-06	0	0.00221193	0	0.031618	0	0
chr3	17140001	17240000	2.30159e-06	1.92377e-06	1.24562e-06	1.78572e-06	0	0.00221193	0	0.031618	0	0
chr3	17150001	17250000	2.30159e-06	1.92377e-06	1.24562e-06	1.78572e-06	0	0.00221193	0	0.031618	0	0
chr3	17160001	17260000	2.30159e-06	1.92377e-06	1.24562e-06	1.78572e-06	0	0.00221193	0	0.031618	0	0
chr3	17170001	17270000	2.30159e-06	1.92377e-06	1.24562e-06	1.78572e-06	0	0.00221193	0	0.031618	0	0
chr3	17400001	17500000	3.57144e-06	3.20037e-06	3.37533e-06	5.71429e-06	0	0	0	0	0	0
chr3	17410001	17510000	3.57144e-06	3.20037e-06	3.37533e-06	5.71429e-06	0	0	0	0	0	0
chr3	17420001	17520000	3.57144e-06	3.20037e-06	3.37533e-06	5.71429e-06	0	0	0	0	0	0
chr3	17430001	17530000	3.57144e-06	3.20037e-06	3.37533e-06	5.71429e-06	0	0	0	0	0	0
chr3	17440001	17540000	3.57144e-06	3.20037e-06	3.37533e-06	5.71429e-06	0	0	0	0	0	0
chr3	17450001	17550000	3.57144e-06	3.20037e-06	3.37533e-06	5.71429e-06	0	0	0	0	0	0
chr3	17460001	17560000	3.57144e-06	3.20037e-06	3.37533e-06	5.71429e-06	0	0	0	0	0	0
chr3	17470001	17570000	3.57144e-06	3.20037e-06	3.37533e-06	5.71429e-06	0	0	0	0	0	0
chr3	17480001	17580000	3.57144e-06	3.20037e-06	3.37533e-06	5.71429e-06	0	0	0	0	0	0
chr3	17490001	17590000	3.57144e-06	3.20037e-06	3.37533e-06	5.71429e-06	0	0	0	0	0	0
chr3	17500001	17600000	2.62864e-05	2.52578e-05	2.589e-05	4.17859e-05	0	0	0.0131444	0	0.0132766	0.00400323
chr3	17510001	17610000	8.9197e-05	8.67887e-05	8.61356e-05	0.000114291	0	0	0.0143474	0	0.0119808	0.00820126
chr3	17520001	17620000	0.00017785	0.000167474	0.000168218	0.00023502	0	0	0.00891191	0	0.00890972	0.00380889
chr3	17530001	17630000	0.00017785	0.000167474	0.000168218	0.00023502	0	0	0.00891191	0	0.00890972	0.00380889
chr3	17540001	17640000	0.00017785	0.000167474	0.000168218	0.00023502	0	0	0.00891191	0	0.00890972	0.00380889
chr3	17550001	17650000	0.00017785	0.000167474	0.000168218	0.00023502	0	0	0.00891191	0	0.00890972	0.00380889
chr3	17560001	17660000	0.00017785	0.000167474	0.000168218	0.00023502	0	0	0.00891191	0	0.00890972	0.00380889
chr3	17570001	17670000	0.00017785	0.000167474	0.000168218	0.00023502	0	0	0.00891191	0	0.00890972	0.00380889
chr3	17580001	17680000	0.00017785	0.000167474	0.000168218	0.00023502	0	0	0.00891191	0	0.00890972	0.00380889
chr3	17590001	17690000	0.00017785	0.000167474	0.000168218	0.00023502	0	0	0.00891191	0	0.00890972	0.00380889
chr3	17600001	17700000	0.000151557	0.000142209	0.000142321	0.00019323	0	0	0.00811144	0.000178678	0.00809967	0.00377254
chr3	17610001	17710000	8.86407e-05	8.06716e-05	8.20698e-05	0.000120719	0	0	0.00314873	0.000839875	0.00562234	0
chr3	20410001	20510000	4.19051e-06	4.30855e-06	4.13165e-06	4.64292e-06	0	0	0.122755	0	0.187732	0.0771775
chr3	20420001	20520000	4.19051e-06	4.30855e-06	4.13165e-06	4.64292e-06	0	0	0.122755	0	0.187732	0.0771775
chr3	20430001	20530000	4.19051e-06	4.30855e-06	4.13165e-06	4.64292e-06	0	0	0.122755	0	0.187732	0.0771775
chr3	20440001	20540000	4.19051e-06	4.30855e-06	4.13165e-06	4.64292e-06	0	0	0.122755	0	0.187732	0.0771775
chr3	20450001	20550000	4.19051e-06	4.30855e-06	4.13165e-06	4.64292e-06	0	0	0.122755	0	0.187732	0.0771775
chr3	20460001	20560000	4.19051e-06	4.30855e-06	4.13165e-06	4.64292e-06	0	0	0.122755	0	0.187732	0.0771775
chr3	20470001	20570000	4.19051e-06	4.30855e-06	4.13165e-06	4.64292e-06	0	0	0.122755	0	0.187732	0.0771775
chr3	20480001	20580000	4.19051e-06	4.30855e-06	4.13165e-06	4.64292e-06	0	0	0.122755	0	0.187732	0.0771775
chr3	20490001	20590000	4.19051e-06	4.30855e-06	4.13165e-06	4.64292e-06	0	0	0.122755	0	0.187732	0.0771775
chr3	20500001	20600000	4.19051e-06	4.30855e-06	4.13165e-06	4.64292e-06	0	0	0.122755	0	0.187732	0.0771775
chr3	20610001	20710000	5.28575e-06	5.0355e-06	4.87965e-06	2.85719e-06	0	0	0.0720241	0	0.0903849	0.0686964
chr3	20620001	20720000	5.28575e-06	5.0355e-06	4.87965e-06	2.85719e-06	0	0	0.0720241	0	0.0903849	0.0686964
chr3	20630001	20730000	5.28575e-06	5.0355e-06	4.87965e-06	2.85719e-06	0	0	0.0720241	0	0.0903849	0.0686964
chr3	20640001	20740000	5.28575e-06	5.0355e-06	4.87965e-06	2.85719e-06	0	0	0.0720241	0	0.0903849	0.0686964
chr3	20650001	20750000	5.28575e-06	5.0355e-06	4.87965e-06	2.85719e-06	0	0	0.0720241	0	0.0903849	0.0686964
chr3	20660001	20760000	5.28575e-06	5.0355e-06	4.87965e-06	2.85719e-06	0	0	0.0720241	0	0.0903849	0.0686964
chr3	20670001	20770000	5.28575e-06	5.0355e-06	4.87965e-06	2.85719e-06	0	0	0.0720241	0	0.0903849	0.0686964
chr3	20680001	20780000	5.28575e-06	5.0355e-06	4.87965e-06	2.85719e-06	0	0	0.0720241	0	0.0903849	0.0686964
chr3	20690001	20790000	5.28575e-06	5.0355e-06	4.87965e-06	2.85719e-06	0	0	0.0720241	0	0.0903849	0.0686964
chr3	20700001	20800000	5.28575e-06	5.0355e-06	4.87965e-06	2.85719e-06	0	0	0.0720241	0	0.0903849	0.0686964
chr3	20920001	21020000	4.33334e-06	4.14894e-06	3.15197e-06	3.2143e-06	0	0	0	0.000163137	0.00697234	0
chr3	20930001	21030000	4.33334e-06	4.14894e-06	3.15197e-06	3.2143e-06	0	0	0	0.000163137	0.00697234	0
chr3	20940001	21040000	4.33334e-06	4.14894e-06	3.15197e-06	3.2143e-06	0	0	0	0.000163137	0.00697234	0
chr3	20950001	21050000	4.33334e-06	4.14894e-06	3.15197e-06	3.2143e-06	0	0	0	0.000163137	0.00697234	0
chr3	20960001	21060000	4.33334e-06	4.14894e-06	3.15197e-06	3.2143e-06	0	0	0	0.000163137	0.00697234	0
chr3	20970001	21070000	4.33334e-06	4.14894e-06	3.15197e-06	3.2143e-06	0	0	0	0.000163137	0.00697234	0
chr3	20980001	21080000	4.33334e-06	4.14894e-06	3.15197e-06	3.2143e-06	0	0	0	0.000163137	0.00697234	0
chr3	20990001	21090000	4.33334e-06	4.14894e-06	3.15197e-06	3.2143e-06	0	0	0	0.000163137	0.00697234	0
chr3	21000001	21100000	4.33334e-06	4.14894e-06	3.15197e-06	3.2143e-06	0	0	0	0.000163137	0.00697234	0
chr3	21010001	21110000	4.33334e-06	4.14894e-06	3.15197e-06	3.2143e-06	0	0	0	0.000163137	0.00697234	0
chr3	23490001	23590000	7.61908e-07	2.26951e-06	1.49885e-06	1.78572e-06	0.0321176	0	0	0.00981152	0	0
chr3	23500001	23600000	7.61908e-07	2.26951e-06	1.49885e-06	1.78572e-06	0.0321176	0	0	0.00981152	0	0
chr3	23510001	23610000	7.61908e-07	2.26951e-06	1.49885e-06	1.78572e-06	0.0321176	0	0	0.00981152	0	0
chr3	23520001	23620000	7.61908e-07	2.26951e-06	1.49885e-06	1.78572e-06	0.0321176	0	0	0.00981152	0	0
chr3	23530001	23630000	3.09527e-06	4.74294e-06	3.25327e-06	4.28573e-06	0.00177918	0.00694851	0	0.00815977	0	0
chr3	23540001	23640000	3.09527e-06	4.74294e-06	3.25327e-06	4.28573e-06	0.00177918	0.00694851	0	0.00815977	0	0
chr3	23550001	23650000	3.09527e-06	4.74294e-06	3.25327e-06	4.28573e-06	0.00177918	0.00694851	0	0.00815977	0	0
chr3	23560001	23660000	3.09527e-06	4.74294e-06	3.25327e-06	4.28573e-06	0.00177918	0.00694851	0	0.00815977	0	0
chr3	23570001	23670000	3.09527e-06	4.74294e-06	3.25327e-06	4.28573e-06	0.00177918	0.00694851	0	0.00815977	0	0
chr3	23580001	23680000	3.09527e-06	4.74294e-06	3.25327e-06	4.28573e-06	0.00177918	0.00694851	0	0.00815977	0	0
chr3	23590001	23690000	2.33334e-06	2.47341e-06	1.75441e-06	2.5e-06	0	0.0175356	0	0.00672388	0	0
chr3	23600001	23700000	2.33334e-06	2.47341e-06	1.75441e-06	2.5e-06	0	0.0175356	0	0.00672388	0	0
chr3	23610001	23710000	2.33334e-06	2.47341e-06	1.75441e-06	2.5e-06	0	0.0175356	0	0.00672388	0	0
chr3	23620001	23720000	2.33334e-06	2.47341e-06	1.75441e-06	2.5e-06	0	0.0175356	0	0.00672388	0	0
chr3	24520001	24620000	4.00001e-06	4.60993e-06	3.16262e-06	5.71429e-06	0	0	0	0	0	0
chr3	24530001	24630000	4.00001e-06	4.60993e-06	3.16262e-06	5.71429e-06	0	0	0	0	0	0
chr3	24540001	24640000	4.00001e-06	4.60993e-06	3.16262e-06	5.71429e-06	0	0	0	0	0	0
chr3	24550001	24650000	4.00001e-06	4.60993e-06	3.16262e-06	5.71429e-06	0	0	0	0	0	0
chr3	24560001	24660000	4.00001e-06	4.60993e-06	3.16262e-06	5.71429e-06	0	0	0	0	0	0
chr3	24570001	24670000	4.00001e-06	4.60993e-06	3.16262e-06	5.71429e-06	0	0	0	0	0	0
chr3	24580001	24680000	4.00001e-06	4.60993e-06	3.16262e-06	5.71429e-06	0	0	0	0	0	0
chr3	24590001	24690000	4.00001e-06	4.60993e-06	3.16262e-06	5.71429e-06	0	0	0	0	0	0
chr3	24600001	24700000	4.00001e-06	4.60993e-06	3.16262e-06	5.71429e-06	0	0	0	0	0	0
chr3	24610001	24710000	4.00001e-06	4.60993e-06	3.16262e-06	5.71429e-06	0	0	0	0	0	0
chr3	25340001	25440000	4.60319e-07	3.81206e-07	7.5293e-07	0	0	0	0	0	0	0
chr3	25350001	25450000	4.60319e-07	3.81206e-07	7.5293e-07	0	0	0	0	0	0	0
chr3	25360001	25460000	4.60319e-07	3.81206e-07	7.5293e-07	0	0	0	0	0	0	0
chr3	25370001	25470000	4.60319e-07	3.81206e-07	7.5293e-07	0	0	0	0	0	0	0
chr3	25380001	25480000	4.60319e-07	3.81206e-07	7.5293e-07	0	0	0	0	0	0	0
chr3	25390001	25490000	4.60319e-07	3.81206e-07	7.5293e-07	0	0	0	0	0	0	0
chr3	25400001	25500000	4.60319e-07	3.81206e-07	7.5293e-07	0	0	0	0	0	0	0
chr3	25410001	25510000	4.60319e-07	3.81206e-07	7.5293e-07	0	0	0	0	0	0	0
chr3	25420001	25520000	4.60319e-07	3.81206e-07	7.5293e-07	0	0	0	0	0	0	0
chr3	25430001	25530000	4.60319e-07	3.81206e-07	7.5293e-07	0	0	0	0	0	0	0
chr3	25520001	25620000	1.09524e-06	1.06384e-06	1.18848e-06	2.5e-06	0	0	0	0	0	0
chr3	25530001	25630000	1.09524e-06	1.06384e-06	1.18848e-06	2.5e-06	0	0	0	0	0	0
chr3	25540001	25640000	1.09524e-06	1.06384e-06	1.18848e-06	2.5e-06	0	0	0	0	0	0
chr3	25550001	25650000	1.09524e-06	1.06384e-06	1.18848e-06	2.5e-06	0	0	0	0	0	0
chr3	25560001	25660000	1.09524e-06	1.06384e-06	1.18848e-06	2.5e-06	0	0	0	0	0	0
chr3	25570001	25670000	1.09524e-06	1.06384e-06	1.18848e-06	2.5e-06	0	0	0	0	0	0
chr3	25580001	25680000	1.09524e-06	1.06384e-06	1.18848e-06	2.5e-06	0	0	0	0	0	0
chr3	25590001	25690000	1.09524e-06	1.06384e-06	1.18848e-06	2.5e-06	0	0	0	0	0	0
chr3	25600001	25700000	1.09524e-06	1.06384e-06	1.18848e-06	2.5e-06	0	0	0	0	0	0
chr3	25610001	25710000	1.09524e-06	1.06384e-06	1.18848e-06	2.5e-06	0	0	0	0	0	0
chr3	25840001	25940000	1.68414e-05	1.91314e-05	1.51969e-05	2.42858e-05	0	0	0	0.00749272	0.00440571	0
chr3	25850001	25950000	2.78259e-05	2.83516e-05	2.47088e-05	3.89289e-05	0	0	0.00356604	0.00447371	0.0140108	0
chr3	25860001	25960000	2.78259e-05	2.83516e-05	2.47088e-05	3.89289e-05	0	0	0.00356604	0.00447371	0.0140108	0
chr3	25870001	25970000	2.78259e-05	2.83516e-05	2.47088e-05	3.89289e-05	0	0	0.00356604	0.00447371	0.0140108	0
chr3	25880001	25980000	2.78259e-05	2.83516e-05	2.47088e-05	3.89289e-05	0	0	0.00356604	0.00447371	0.0140108	0
chr3	25890001	25990000	2.78259e-05	2.83516e-05	2.47088e-05	3.89289e-05	0	0	0.00356604	0.00447371	0.0140108	0
chr3	25900001	26000000	2.78259e-05	2.83516e-05	2.47088e-05	3.89289e-05	0	0	0.00356604	0.00447371	0.0140108	0
chr3	25910001	26010000	2.78259e-05	2.83516e-05	2.47088e-05	3.89289e-05	0	0	0.00356604	0.00447371	0.0140108	0
chr3	25920001	26020000	2.78259e-05	2.83516e-05	2.47088e-05	3.89289e-05	0	0	0.00356604	0.00447371	0.0140108	0
chr3	25930001	26030000	2.78259e-05	2.83516e-05	2.47088e-05	3.89289e-05	0	0	0.00356604	0.00447371	0.0140108	0
chr3	25940001	26040000	1.09842e-05	9.21996e-06	9.51157e-06	1.46429e-05	0	0	0.0198269	8.87258e-05	0.0272655	0.0211183
chr3	28110001	28210000	3.57143e-06	2.30497e-06	1.98842e-06	5.35714e-06	0	0	0	0.00532477	0.0414009	0
chr3	28120001	28220000	3.57143e-06	2.30497e-06	1.98842e-06	5.35714e-06	0	0	0	0.00532477	0.0414009	0
chr3	28130001	28230000	3.57143e-06	2.30497e-06	1.98842e-06	5.35714e-06	0	0	0	0.00532477	0.0414009	0
chr3	28140001	28240000	3.57143e-06	2.30497e-06	1.98842e-06	5.35714e-06	0	0	0	0.00532477	0.0414009	0
chr3	28150001	28250000	3.57143e-06	2.30497e-06	1.98842e-06	5.35714e-06	0	0	0	0.00532477	0.0414009	0
chr3	28160001	28260000	3.57143e-06	2.30497e-06	1.98842e-06	5.35714e-06	0	0	0	0.00532477	0.0414009	0
chr3	28170001	28270000	3.57143e-06	2.30497e-06	1.98842e-06	5.35714e-06	0	0	0	0.00532477	0.0414009	0
chr3	28180001	28280000	3.57143e-06	2.30497e-06	1.98842e-06	5.35714e-06	0	0	0	0.00532477	0.0414009	0
chr3	28190001	28290000	3.57143e-06	2.30497e-06	1.98842e-06	5.35714e-06	0	0	0	0.00532477	0.0414009	0
chr3	28200001	28300000	3.57143e-06	2.30497e-06	1.98842e-06	5.35714e-06	0	0	0	0.00532477	0.0414009	0
chr3	30400001	30500000	5.85717e-06	4.29968e-06	3.22107e-06	1.10714e-05	0	0.0189632	0.0581589	0.0187861	0.233791	0.0604655
chr3	30410001	30510000	5.85717e-06	4.29968e-06	3.22107e-06	1.10714e-05	0	0.0189632	0.0581589	0.0187861	0.233791	0.0604655
chr3	30420001	30520000	5.85717e-06	4.29968e-06	3.22107e-06	1.10714e-05	0	0.0189632	0.0581589	0.0187861	0.233791	0.0604655
chr3	30430001	30530000	5.85717e-06	4.29968e-06	3.22107e-06	1.10714e-05	0	0.0189632	0.0581589	0.0187861	0.233791	0.0604655
chr3	30440001	30540000	5.85717e-06	4.29968e-06	3.22107e-06	1.10714e-05	0	0.0189632	0.0581589	0.0187861	0.233791	0.0604655
chr3	30450001	30550000	5.85717e-06	4.29968e-06	3.22107e-06	1.10714e-05	0	0.0189632	0.0581589	0.0187861	0.233791	0.0604655
chr3	30460001	30560000	5.85717e-06	4.29968e-06	3.22107e-06	1.10714e-05	0	0.0189632	0.0581589	0.0187861	0.233791	0.0604655
chr3	30470001	30570000	5.85717e-06	4.29968e-06	3.22107e-06	1.10714e-05	0	0.0189632	0.0581589	0.0187861	0.233791	0.0604655
chr3	30480001	30580000	5.85717e-06	4.29968e-06	3.22107e-06	1.10714e-05	0	0.0189632	0.0581589	0.0187861	0.233791	0.0604655
chr3	30490001	30590000	5.85717e-06	4.29968e-06	3.22107e-06	1.10714e-05	0	0.0189632	0.0581589	0.0187861	0.233791	0.0604655
chr3	31000001	31100000	4.60318e-06	6.20569e-06	2.95433e-06	0	0	0	0.0332311	0.0450296	0.00624836	0.0984952
chr3	31010001	31110000	4.60318e-06	6.20569e-06	2.95433e-06	0	0	0	0.0332311	0.0450296	0.00624836	0.0984952
chr3	31020001	31120000	4.60318e-06	6.20569e-06	2.95433e-06	0	0	0	0.0332311	0.0450296	0.00624836	0.0984952
chr3	31030001	31130000	6.58734e-06	8.83869e-06	4.1192e-06	0	0	0	0.0394302	0.0438542	0.00517195	0.096126
chr3	31040001	31140000	9.25403e-06	1.0993e-05	5.31913e-06	0	0	0.00128876	0.0448505	0.0566988	0.00294386	0.10388
chr3	31050001	31150000	2.99214e-05	3.11446e-05	2.29556e-05	1.39288e-05	0	0	0.0187098	0.0209373	0.0146637	0.0578053
chr3	31060001	31160000	3.19056e-05	3.29888e-05	2.45149e-05	1.39288e-05	0	0	0.0193147	0.0220236	0.0136387	0.0603816
chr3	31070001	31170000	3.19056e-05	3.29888e-05	2.45149e-05	1.39288e-05	0	0	0.0193147	0.0220236	0.0136387	0.0603816
chr3	31080001	31180000	3.62233e-05	3.78561e-05	2.83234e-05	1.6786e-05	0	0	0.0183494	0.0187212	0.0135035	0.0557003
chr3	31090001	31190000	3.62233e-05	3.78561e-05	2.83234e-05	1.6786e-05	0	0	0.0183494	0.0187212	0.0135035	0.0557003
chr3	31100001	31200000	3.41598e-05	3.5223e-05	2.73803e-05	1.6786e-05	0	0	0.0301268	0.0157927	0.0190086	0.0593057
chr3	31110001	31210000	9.56707e-05	8.32864e-05	7.23716e-05	7.92876e-05	0	0	0.0450114	0.00631056	0.0330943	0.0560897
chr3	31120001	31220000	9.56707e-05	8.32864e-05	7.23716e-05	7.92876e-05	0	0	0.0450114	0.00631056	0.0330943	0.0560897
chr3	31130001	31230000	9.36862e-05	8.0653e-05	7.12064e-05	7.92876e-05	0	0	0.0448845	0.00557448	0.0336106	0.0551082
chr3	31140001	31240000	9.5607e-05	8.13712e-05	7.35493e-05	7.96455e-05	0	0	0.0425136	0.00348755	0.0315019	0.0505567
chr3	31150001	31250000	7.49381e-05	6.12176e-05	5.59109e-05	6.57155e-05	0	0	0.0526158	0.00163685	0.035819	0.0552626
chr3	31160001	31260000	7.93827e-05	6.40548e-05	5.88118e-05	6.71447e-05	0	0.00014255	0.0503061	0.000515259	0.0337328	0.0502681
chr3	31170001	31270000	7.93827e-05	6.40548e-05	5.88118e-05	6.71447e-05	0	0.00014255	0.0503061	0.000515259	0.0337328	0.0502681
chr3	31180001	31280000	7.50649e-05	5.91873e-05	5.50031e-05	6.42871e-05	0	0.000702814	0.0530259	0.000729317	0.0352923	0.0524764
chr3	31190001	31290000	7.50649e-05	5.91873e-05	5.50031e-05	6.42871e-05	0	0.000702814	0.0530259	0.000729317	0.0352923	0.0524764
chr3	31200001	31300000	7.25249e-05	5.56144e-05	5.29915e-05	6.42871e-05	0	0.000418225	0.0475615	9.78272e-06	0.0336636	0.0464141
chr3	31210001	31310000	1.10159e-05	7.55328e-06	8.00231e-06	1.78575e-06	0	0.00186508	0.0100091	0.000392352	0	0.00665927
chr3	31220001	31320000	1.10159e-05	7.55328e-06	8.00231e-06	1.78575e-06	0	0.00186508	0.0100091	0.000392352	0	0.00665927
chr3	31230001	31330000	1.10159e-05	7.55328e-06	8.00231e-06	1.78575e-06	0	0.00186508	0.0100091	0.000392352	0	0.00665927
chr3	31240001	31340000	6.42859e-06	4.68089e-06	4.45968e-06	1.42858e-06	0	0.00313192	0.016692	0.000528986	0	0.0112289
chr3	31250001	31350000	6.42859e-06	4.68089e-06	4.45968e-06	1.42858e-06	0	0.00313192	0.016692	0.000528986	0	0.0112289
chr3	31690001	31790000	1.8254e-06	2.26951e-06	1.33107e-06	0	0	0.00622301	0.0617241	0.025736	0.00527123	0.0789474
chr3	31700001	31800000	1.8254e-06	2.26951e-06	1.33107e-06	0	0	0.00622301	0.0617241	0.025736	0.00527123	0.0789474
chr3	31710001	31810000	1.8254e-06	2.26951e-06	1.33107e-06	0	0	0.00622301	0.0617241	0.025736	0.00527123	0.0789474
chr3	31720001	31820000	1.8254e-06	2.26951e-06	1.33107e-06	0	0	0.00622301	0.0617241	0.025736	0.00527123	0.0789474
chr3	31730001	31830000	1.8254e-06	2.26951e-06	1.33107e-06	0	0	0.00622301	0.0617241	0.025736	0.00527123	0.0789474
chr3	31740001	31840000	1.8254e-06	2.26951e-06	1.33107e-06	0	0	0.00622301	0.0617241	0.025736	0.00527123	0.0789474
chr3	31750001	31850000	1.8254e-06	2.26951e-06	1.33107e-06	0	0	0.00622301	0.0617241	0.025736	0.00527123	0.0789474
chr3	31760001	31860000	1.8254e-06	2.26951e-06	1.33107e-06	0	0	0.00622301	0.0617241	0.025736	0.00527123	0.0789474
chr3	31770001	31870000	1.8254e-06	2.26951e-06	1.33107e-06	0	0	0.00622301	0.0617241	0.025736	0.00527123	0.0789474
chr3	31780001	31880000	1.8254e-06	2.26951e-06	1.33107e-06	0	0	0.00622301	0.0617241	0.025736	0.00527123	0.0789474
chr3	33960001	34060000	2.11112e-06	3.21809e-06	2.03387e-06	0	0	0.0115742	0.14895	0.00709632	0.0557141	0.122608
chr3	33970001	34070000	2.11112e-06	3.21809e-06	2.03387e-06	0	0	0.0115742	0.14895	0.00709632	0.0557141	0.122608
chr3	33980001	34080000	2.11112e-06	3.21809e-06	2.03387e-06	0	0	0.0115742	0.14895	0.00709632	0.0557141	0.122608
chr3	33990001	34090000	2.11112e-06	3.21809e-06	2.03387e-06	0	0	0.0115742	0.14895	0.00709632	0.0557141	0.122608
chr3	34000001	34100000	2.11112e-06	3.21809e-06	2.03387e-06	0	0	0.0115742	0.14895	0.00709632	0.0557141	0.122608
chr3	34010001	34110000	2.11112e-06	3.21809e-06	2.03387e-06	0	0	0.0115742	0.14895	0.00709632	0.0557141	0.122608
chr3	34020001	34120000	2.11112e-06	3.21809e-06	2.03387e-06	0	0	0.0115742	0.14895	0.00709632	0.0557141	0.122608
chr3	34030001	34130000	2.11112e-06	3.21809e-06	2.03387e-06	0	0	0.0115742	0.14895	0.00709632	0.0557141	0.122608
chr3	34040001	34140000	2.11112e-06	3.21809e-06	2.03387e-06	0	0	0.0115742	0.14895	0.00709632	0.0557141	0.122608
chr3	34050001	34150000	2.11112e-06	3.21809e-06	2.03387e-06	0	0	0.0115742	0.14895	0.00709632	0.0557141	0.122608
chr3	34960001	35060000	3.11112e-06	4.68972e-06	3.61609e-06	1.42858e-06	0	0	0	0	0	0
chr3	34970001	35070000	3.11112e-06	4.68972e-06	3.61609e-06	1.42858e-06	0	0	0	0	0	0
chr3	34980001	35080000	3.11112e-06	4.68972e-06	3.61609e-06	1.42858e-06	0	0	0	0	0	0
chr3	34990001	35090000	3.11112e-06	4.68972e-06	3.61609e-06	1.42858e-06	0	0	0	0	0	0
chr3	35000001	35100000	3.11112e-06	4.68972e-06	3.61609e-06	1.42858e-06	0	0	0	0	0	0
chr3	35010001	35110000	3.11112e-06	4.68972e-06	3.61609e-06	1.42858e-06	0	0	0	0	0	0
chr3	35020001	35120000	3.11112e-06	4.68972e-06	3.61609e-06	1.42858e-06	0	0	0	0	0	0
chr3	35030001	35130000	3.11112e-06	4.68972e-06	3.61609e-06	1.42858e-06	0	0	0	0	0	0
chr3	35040001	35140000	3.11112e-06	4.68972e-06	3.61609e-06	1.42858e-06	0	0	0	0	0	0
chr3	35050001	35150000	3.11112e-06	4.68972e-06	3.61609e-06	1.42858e-06	0	0	0	0	0	0
chr3	35390001	35490000	1.44605e-05	1.86614e-05	1.48777e-05	2.28571e-05	0	0	0	0.000104193	0	0
chr3	35400001	35500000	1.80162e-05	2.17821e-05	1.81781e-05	2.82143e-05	0	0	0	0	0	0
chr3	35410001	35510000	2.69214e-05	3.31477e-05	2.81003e-05	3.6072e-05	0	0.000982756	0	0	0	0
chr3	35420001	35520000	4.06684e-05	4.92921e-05	4.21542e-05	4.64305e-05	0	0.00119364	0	0	0	0
chr3	35430001	35530000	4.87642e-05	5.59416e-05	4.94037e-05	5.78595e-05	8.32015e-05	0.0016592	0	0	0	0
chr3	35440001	35540000	4.87642e-05	5.59416e-05	4.94037e-05	5.78595e-05	8.32015e-05	0.0016592	0	0	0	0
chr3	35450001	35550000	4.87642e-05	5.59416e-05	4.94037e-05	5.78595e-05	8.32015e-05	0.0016592	0	0	0	0
chr3	35460001	35560000	4.87642e-05	5.59416e-05	4.94037e-05	5.78595e-05	8.32015e-05	0.0016592	0	0	0	0
chr3	35470001	35570000	4.87642e-05	5.59416e-05	4.94037e-05	5.78595e-05	8.32015e-05	0.0016592	0	0	0	0
chr3	35480001	35580000	4.87642e-05	5.59416e-05	4.94037e-05	5.78595e-05	8.32015e-05	0.0016592	0	0	0	0
chr3	35490001	35590000	3.43028e-05	3.72794e-05	3.45252e-05	3.50014e-05	0.000524786	0.00252235	0	0	0	0
chr3	35500001	35600000	3.0747e-05	3.41586e-05	3.12247e-05	2.96441e-05	0.00083142	0.0029217	0	0	0	0
chr3	35510001	35610000	2.18417e-05	2.27929e-05	2.13024e-05	2.17862e-05	0.000895451	0.00254908	0	0	0	0
chr3	35520001	35620000	8.09527e-06	6.64898e-06	7.24908e-06	1.14286e-05	0.0100131	0.00460898	0	0	0.000231842	0.00587084
chr4	60001	160000	1.6508e-06	2.83689e-06	1.43859e-06	0	0.01289	0	0	0.0321637	0	0.061815
chr4	70001	170000	1.6508e-06	2.83689e-06	1.43859e-06	0	0.01289	0	0	0.0321637	0	0.061815
chr4	80001	180000	1.6508e-06	2.83689e-06	1.43859e-06	0	0.01289	0	0	0.0321637	0	0.061815
chr4	90001	190000	1.6508e-06	2.83689e-06	1.43859e-06	0	0.01289	0	0	0.0321637	0	0.061815
chr4	100001	200000	1.6508e-06	2.83689e-06	1.43859e-06	0	0.01289	0	0	0.0321637	0	0.061815
chr4	110001	210000	1.6508e-06	2.83689e-06	1.43859e-06	0	0.01289	0	0	0.0321637	0	0.061815
chr4	120001	220000	1.6508e-06	2.83689e-06	1.43859e-06	0	0.01289	0	0	0.0321637	0	0.061815
chr4	130001	230000	1.6508e-06	2.83689e-06	1.43859e-06	0	0.01289	0	0	0.0321637	0	0.061815
chr4	140001	240000	1.6508e-06	2.83689e-06	1.43859e-06	0	0.01289	0	0	0.0321637	0	0.061815
chr4	150001	250000	1.6508e-06	2.83689e-06	1.43859e-06	0	0.01289	0	0	0.0321637	0	0.061815
chr4	280001	380000	5.2381e-07	7.09222e-07	4.2802e-07	4.28571e-06	0	0	0.249696	0	0.3248	0.184273
chr4	290001	390000	5.2381e-07	7.09222e-07	4.2802e-07	4.28571e-06	0	0	0.249696	0	0.3248	0.184273
chr4	300001	400000	5.2381e-07	1.41845e-06	9.0591e-07	8.57143e-06	0	0	0.330629	0	0.341364	0.184273
chr4	310001	410000	5.2381e-07	1.41845e-06	9.0591e-07	8.57143e-06	0	0	0.330629	0	0.341364	0.184273
chr4	320001	420000	5.2381e-07	1.41845e-06	9.0591e-07	8.57143e-06	0	0	0.330629	0	0.341364	0.184273
chr4	330001	430000	5.2381e-07	1.41845e-06	9.0591e-07	8.57143e-06	0	0	0.330629	0	0.341364	0.184273
chr4	340001	440000	5.2381e-07	1.41845e-06	9.0591e-07	8.57143e-06	0	0	0.330629	0	0.341364	0.184273
chr4	350001	450000	5.2381e-07	1.41845e-06	9.0591e-07	8.57143e-06	0	0	0.330629	0	0.341364	0.184273
chr4	360001	460000	5.2381e-07	1.41845e-06	9.0591e-07	8.57143e-06	0	0	0.330629	0	0.341364	0.184273
chr4	370001	470000	5.2381e-07	1.41845e-06	9.0591e-07	8.57143e-06	0	0	0.330629	0	0.341364	0.184273
chr4	380001	480000	1.93651e-06	2.53548e-06	2.56112e-06	1.03572e-05	0	0	0.16853	0	0.112366	0.0806912
chr4	390001	490000	3.84129e-06	4.17559e-06	5.50486e-06	1.89287e-05	0	0.00104842	0.149918	0	0.066687	0.105863
chr4	400001	500000	3.84129e-06	3.46635e-06	5.02695e-06	1.46429e-05	0	0.000948033	0.097757	9.95532e-05	0.0250707	0.0872515
chr4	410001	510000	3.84129e-06	3.46635e-06	5.02695e-06	1.46429e-05	0	0.000948033	0.097757	9.95532e-05	0.0250707	0.0872515
chr4	420001	520000	3.84129e-06	3.46635e-06	5.02695e-06	1.46429e-05	0	0.000948033	0.097757	9.95532e-05	0.0250707	0.0872515
chr4	430001	530000	3.84129e-06	3.46635e-06	5.02695e-06	1.46429e-05	0	0.000948033	0.097757	9.95532e-05	0.0250707	0.0872515
chr4	440001	540000	3.84129e-06	3.46635e-06	5.02695e-06	1.46429e-05	0	0.000948033	0.097757	9.95532e-05	0.0250707	0.0872515
chr4	450001	550000	3.84129e-06	3.46635e-06	5.02695e-06	1.46429e-05	0	0.000948033	0.097757	9.95532e-05	0.0250707	0.0872515
chr4	460001	560000	3.84129e-06	3.46635e-06	5.02695e-06	1.46429e-05	0	0.000948033	0.097757	9.95532e-05	0.0250707	0.0872515
chr4	470001	570000	4.26988e-06	4.14013e-06	5.52954e-06	1.57145e-05	0	0	0.117523	0	0.0580116	0.0998993
chr4	480001	580000	2.33335e-06	2.31385e-06	3.44626e-06	9.64293e-06	0	0.000938082	0.15165	0.00512827	0.0756579	0.146855
chr4	490001	590000	4.28573e-07	6.73761e-07	5.0256e-07	1.07144e-06	0	0	0.216352	0	0.290825	0.161391
chr4	500001	600000	4.28573e-07	6.73761e-07	5.0256e-07	1.07144e-06	0	0	0.216352	0	0.290825	0.161391
chr4	510001	610000	4.28573e-07	6.73761e-07	5.0256e-07	1.07144e-06	0	0	0.216352	0	0.290825	0.161391
chr4	520001	620000	1.63178e-05	1.77573e-05	1.65681e-05	2.64289e-05	0	0	0.0145413	0	0.0192014	0.0152155
chr4	530001	630000	1.63178e-05	1.77573e-05	1.65681e-05	2.64289e-05	0	0	0.0145413	0	0.0192014	0.0152155
chr4	540001	640000	1.72702e-05	1.85021e-05	1.75686e-05	3.07147e-05	0	0	0.0222267	0	0.0262061	0.0271254
chr4	550001	650000	1.72702e-05	1.85021e-05	1.75686e-05	3.07147e-05	0	0	0.0222267	0	0.0262061	0.0271254
chr4	560001	660000	1.72702e-05	1.85021e-05	1.75686e-05	3.07147e-05	0	0	0.0222267	0	0.0262061	0.0271254
chr4	570001	670000	1.68416e-05	1.78282e-05	1.7066e-05	2.9643e-05	0	0	0.010973	0	0.0132149	0.0188076
chr4	580001	680000	1.68416e-05	1.78282e-05	1.7066e-05	2.9643e-05	0	0	0.010973	0	0.0132149	0.0188076
chr4	590001	690000	1.68416e-05	1.78282e-05	1.7066e-05	2.9643e-05	0	0	0.010973	0	0.0132149	0.0188076
chr4	600001	700000	1.68416e-05	1.78282e-05	1.7066e-05	2.9643e-05	0	0	0.010973	0	0.0132149	0.0188076
chr4	610001	710000	1.72385e-05	1.86084e-05	1.75148e-05	3.25003e-05	0	0	0.0377008	0	0.0447473	0.0456593
chr4	620001	720000	1.34922e-06	1.52483e-06	1.44925e-06	7.14289e-06	0	0	0.231581	0	0.308709	0.288789
chr4	630001	730000	1.34922e-06	1.52483e-06	1.44925e-06	7.14289e-06	0	0	0.231581	0	0.308709	0.288789
chr4	640001	740000	3.96827e-07	7.80142e-07	4.48798e-07	2.85716e-06	0	0	0.33345	0	0.509736	0.365516
chr4	650001	750000	3.96827e-07	7.80142e-07	4.48798e-07	2.85716e-06	0	0	0.33345	0	0.509736	0.365516
chr4	660001	760000	3.96827e-07	7.80142e-07	4.48798e-07	2.85716e-06	0	0	0.33345	0	0.509736	0.365516
chr4	670001	770000	3.96827e-07	7.80142e-07	4.48798e-07	2.85716e-06	0	0	0.33345	0	0.509736	0.365516
chr4	680001	780000	3.96827e-07	7.80142e-07	4.48798e-07	2.85716e-06	0	0	0.33345	0	0.509736	0.365516
chr4	690001	790000	3.96827e-07	7.80142e-07	4.48798e-07	2.85716e-06	0	0	0.33345	0	0.509736	0.365516
chr4	700001	800000	9.2064e-07	1.56029e-06	1.03058e-06	7.14289e-06	0	0	0.298305	0	0.411436	0.295046
chr4	710001	810000	5.2381e-07	7.80142e-07	5.81775e-07	4.28571e-06	0	0	0.249696	0	0.288813	0.208285
chr4	720001	820000	5.2381e-07	7.80142e-07	5.81775e-07	4.28571e-06	0	0	0.249696	0	0.288813	0.208285
chr4	730001	830000	5.2381e-07	7.80142e-07	5.81775e-07	4.28571e-06	0	0	0.249696	0	0.288813	0.208285
chr4	740001	840000	5.2381e-07	7.80142e-07	5.81775e-07	4.28571e-06	0	0	0.249696	0	0.288813	0.208285
chr4	750001	850000	5.2381e-07	7.80142e-07	5.81775e-07	4.28571e-06	0	0	0.249696	0	0.288813	0.208285
chr4	760001	860000	5.2381e-07	7.80142e-07	5.81775e-07	4.28571e-06	0	0	0.249696	0	0.288813	0.208285
chr4	770001	870000	5.2381e-07	7.80142e-07	5.81775e-07	4.28571e-06	0	0	0.249696	0	0.288813	0.208285
chr4	780001	880000	1.4127e-06	1.81738e-06	1.47808e-06	6.07146e-06	0	0	0.11298	0	0.123756	0.0927954
chr4	790001	890000	1.4127e-06	1.81738e-06	1.47808e-06	6.07146e-06	0	0	0.11298	0	0.123756	0.0927954
chr4	800001	900000	1.4127e-06	1.78192e-06	1.56768e-06	3.57146e-06	0	0	0.0196902	0	0.0161577	0
chr4	810001	910000	1.4127e-06	1.78192e-06	1.56768e-06	3.57146e-06	0	0	0.0196902	0	0.0161577	0
chr4	820001	920000	1.4127e-06	1.78192e-06	1.56768e-06	3.57146e-06	0	0	0.0196902	0	0.0161577	0
chr4	830001	930000	1.4127e-06	1.78192e-06	1.56768e-06	3.57146e-06	0	0	0.0196902	0	0.0161577	0
chr4	840001	940000	1.4127e-06	1.78192e-06	1.56768e-06	3.57146e-06	0	0	0.0196902	0	0.0161577	0
chr4	850001	950000	1.4127e-06	1.78192e-06	1.56768e-06	3.57146e-06	0	0	0.0196902	0	0.0161577	0
chr4	860001	960000	1.4127e-06	1.78192e-06	1.56768e-06	3.57146e-06	0	0	0.0196902	0	0.0161577	0
chr4	870001	970000	1.4127e-06	1.78192e-06	1.56768e-06	3.57146e-06	0	0	0.0196902	0	0.0161577	0
chr4	880001	980000	5.2381e-07	7.44682e-07	6.71378e-07	1.78572e-06	0	0	0.0962499	0	0.0765439	0.0376571
chr4	890001	990000	5.2381e-07	7.44682e-07	6.71378e-07	1.78572e-06	0	0	0.0962499	0	0.0765439	0.0376571
chr4	1000001	1100000	5.2381e-07	6.73761e-07	4.23604e-07	0	0	0	0	0	0	0
chr4	1010001	1110000	4.26986e-06	4.14896e-06	3.0081e-06	2.5e-06	0	0	0.0478714	0	0.0274447	0.00125217
chr4	1020001	1120000	4.26986e-06	4.14896e-06	3.0081e-06	2.5e-06	0	0	0.0478714	0	0.0274447	0.00125217
chr4	1030001	1130000	4.26986e-06	4.14896e-06	3.0081e-06	2.5e-06	0	0	0.0478714	0	0.0274447	0.00125217
chr4	1040001	1140000	4.26986e-06	4.14896e-06	3.0081e-06	2.5e-06	0	0	0.0478714	0	0.0274447	0.00125217
chr4	1050001	1150000	4.26986e-06	4.14896e-06	3.0081e-06	2.5e-06	0	0	0.0478714	0	0.0274447	0.00125217
chr4	1060001	1160000	4.26986e-06	4.14896e-06	3.0081e-06	2.5e-06	0	0	0.0478714	0	0.0274447	0.00125217
chr4	1070001	1170000	4.26986e-06	4.14896e-06	3.0081e-06	2.5e-06	0	0	0.0478714	0	0.0274447	0.00125217
chr4	1080001	1180000	4.26986e-06	4.14896e-06	3.0081e-06	2.5e-06	0	0	0.0478714	0	0.0274447	0.00125217
chr4	1090001	1190000	4.26986e-06	4.14896e-06	3.0081e-06	2.5e-06	0	0	0.0478714	0	0.0274447	0.00125217
chr4	1100001	1200000	3.74604e-06	5.29258e-06	4.02751e-06	2.5e-06	0	0.00467234	0.0591829	0	0.00220935	0
chr4	1150001	1250000	1.38096e-06	3.02307e-06	2.76111e-06	0	0	0.00755189	0	0	0	0
chr4	1160001	1260000	1.38096e-06	3.02307e-06	2.76111e-06	0	0	0.00755189	0	0	0	0
chr4	1170001	1270000	1.38096e-06	3.02307e-06	2.76111e-06	0	0	0.00755189	0	0	0	0
chr4	1180001	1280000	1.38096e-06	3.02307e-06	2.76111e-06	0	0	0.00755189	0	0	0	0
chr4	1190001	1290000	1.38096e-06	3.02307e-06	2.76111e-06	0	0	0.00755189	0	0	0	0
chr4	1200001	1300000	1.38096e-06	1.20568e-06	1.31808e-06	0	0	0	0	0	0	0
chr4	1210001	1310000	1.38096e-06	1.20568e-06	1.31808e-06	0	0	0	0	0	0	0
chr4	1220001	1320000	1.38096e-06	1.20568e-06	1.31808e-06	0	0	0	0	0	0	0
chr4	1230001	1330000	1.38096e-06	1.20568e-06	1.31808e-06	0	0	0	0	0	0	0
chr4	1240001	1340000	1.38096e-06	1.20568e-06	1.31808e-06	0	0	0	0	0	0	0
chr4	1350001	1450000	2.53969e-06	3.54612e-06	2.47255e-06	5.71429e-06	0	2.50042e-05	0.061169	0.0182073	0.149151	0.02347
chr4	1360001	1460000	2.53969e-06	3.54612e-06	2.47255e-06	5.71429e-06	0	2.50042e-05	0.061169	0.0182073	0.149151	0.02347
chr4	1370001	1470000	2.53969e-06	3.54612e-06	2.47255e-06	5.71429e-06	0	2.50042e-05	0.061169	0.0182073	0.149151	0.02347
chr4	1380001	1480000	2.53969e-06	3.54612e-06	2.47255e-06	5.71429e-06	0	2.50042e-05	0.061169	0.0182073	0.149151	0.02347
chr4	1390001	1490000	2.53969e-06	3.54612e-06	2.47255e-06	5.71429e-06	0	2.50042e-05	0.061169	0.0182073	0.149151	0.02347
chr4	1400001	1500000	2.53969e-06	3.54612e-06	2.47255e-06	5.71429e-06	0	2.50042e-05	0.061169	0.0182073	0.149151	0.02347
chr4	1410001	1510000	2.53969e-06	2.76597e-06	2.30346e-06	5.71429e-06	0	0.000882267	0.061169	0.018948	0.163058	0.0382206
chr4	1420001	1520000	3.23813e-06	4.89368e-06	3.94076e-06	5.71429e-06	0	0	0.0437297	0.0139495	0.108416	0.0364847
chr4	1430001	1530000	3.23813e-06	4.89368e-06	3.94076e-06	5.71429e-06	0	0	0.0437297	0.0139495	0.108416	0.0364847
chr4	1440001	1540000	3.23813e-06	4.89368e-06	3.94076e-06	5.71429e-06	0	0	0.0437297	0.0139495	0.108416	0.0364847
chr4	1450001	1550000	6.98417e-07	2.12768e-06	1.63728e-06	0	0.00777712	0	0	0.00681007	0.00728403	0.0340991
chr4	1460001	1560000	6.98417e-07	2.12768e-06	1.63728e-06	0	0.00777712	0	0	0.00681007	0.00728403	0.0340991
chr4	1470001	1570000	6.98417e-07	2.12768e-06	1.63728e-06	0	0.00777712	0	0	0.00681007	0.00728403	0.0340991
chr4	1480001	1580000	6.98417e-07	2.12768e-06	1.63728e-06	0	0.00777712	0	0	0.00681007	0.00728403	0.0340991
chr4	1490001	1590000	6.98417e-07	2.12768e-06	1.63728e-06	0	0.00777712	0	0	0.00681007	0.00728403	0.0340991
chr4	1500001	1600000	6.98417e-07	2.12768e-06	1.63728e-06	0	0.00777712	0	0	0.00681007	0.00728403	0.0340991
chr4	1510001	1610000	6.98417e-07	2.12768e-06	1.63728e-06	0	0.00777712	0	0	0.00681007	0.00728403	0.0340991
chr4	1880001	1980000	8.88892e-07	6.383e-07	8.80973e-07	0	0	0	0	0	0	0
chr4	1890001	1990000	8.88892e-07	6.383e-07	8.80973e-07	0	0	0	0	0	0	0
chr4	1900001	2000000	8.88892e-07	6.383e-07	8.80973e-07	0	0	0	0	0	0	0
chr4	1910001	2010000	8.88892e-07	6.383e-07	8.80973e-07	0	0	0	0	0	0	0
chr4	1920001	2020000	8.88892e-07	6.383e-07	8.80973e-07	0	0	0	0	0	0	0
chr4	1930001	2030000	8.88892e-07	6.383e-07	8.80973e-07	0	0	0	0	0	0	0
chr4	1940001	2040000	8.88892e-07	6.383e-07	8.80973e-07	0	0	0	0	0	0	0
chr4	1950001	2050000	8.88892e-07	6.383e-07	8.80973e-07	0	0	0	0	0	0	0
chr4	1960001	2060000	8.88892e-07	6.383e-07	8.80973e-07	0	0	0	0	0	0	0
chr4	1970001	2070000	8.88892e-07	6.383e-07	8.80973e-07	0	0	0	0	0	0	0
chr4	2060001	2160000	2.55556e-06	2.26951e-06	2.12556e-06	4.28571e-06	0	0	0	0	0	0
chr4	2070001	2170000	2.55556e-06	2.26951e-06	2.12556e-06	4.28571e-06	0	0	0	0	0	0
chr4	2080001	2180000	2.55556e-06	2.26951e-06	2.12556e-06	4.28571e-06	0	0	0	0	0	0
chr4	2090001	2190000	2.55556e-06	2.26951e-06	2.12556e-06	4.28571e-06	0	0	0	0	0	0
chr4	2100001	2200000	2.55556e-06	2.26951e-06	2.12556e-06	4.28571e-06	0	0	0	0	0	0
chr4	2110001	2210000	2.55556e-06	2.26951e-06	2.12556e-06	4.28571e-06	0	0	0	0	0	0
chr4	2120001	2220000	2.55556e-06	2.26951e-06	2.12556e-06	4.28571e-06	0	0	0	0	0	0
chr4	2130001	2230000	2.55556e-06	2.26951e-06	2.12556e-06	4.28571e-06	0	0	0	0	0	0
chr4	2140001	2240000	2.55556e-06	2.26951e-06	2.12556e-06	4.28571e-06	0	0	0	0	0	0
chr4	2150001	2250000	2.55556e-06	2.26951e-06	2.12556e-06	4.28571e-06	0	0	0	0	0	0
chr4	2660001	2760000	8.12702e-06	6.40076e-06	7.68671e-06	1.14286e-05	0	0.0047753	0	0.00512282	0	0
chr4	2670001	2770000	8.12702e-06	6.40076e-06	7.68671e-06	1.14286e-05	0	0.0047753	0	0.00512282	0	0
chr4	2680001	2780000	8.12702e-06	6.40076e-06	7.68671e-06	1.14286e-05	0	0.0047753	0	0.00512282	0	0
chr4	2690001	2790000	8.12702e-06	6.40076e-06	7.68671e-06	1.14286e-05	0	0.0047753	0	0.00512282	0	0
chr4	2700001	2800000	8.12702e-06	6.40076e-06	7.68671e-06	1.14286e-05	0	0.0047753	0	0.00512282	0	0
chr4	2710001	2810000	8.12702e-06	6.40076e-06	7.68671e-06	1.14286e-05	0	0.0047753	0	0.00512282	0	0
chr4	2720001	2820000	8.12702e-06	6.40076e-06	7.68671e-06	1.14286e-05	0	0.0047753	0	0.00512282	0	0
chr4	2730001	2830000	8.12702e-06	6.40076e-06	7.68671e-06	1.14286e-05	0	0.0047753	0	0.00512282	0	0
chr4	2740001	2840000	8.12702e-06	6.40076e-06	7.68671e-06	1.14286e-05	0	0.0047753	0	0.00512282	0	0
chr4	2750001	2850000	8.12702e-06	6.40076e-06	7.68671e-06	1.14286e-05	0	0.0047753	0	0.00512282	0	0
chr4	3600001	3700000	4.01588e-06	3.22696e-06	2.39982e-06	5.71429e-06	0	0	0.0323717	0.00294413	0.0737055	0.017094
chr4	3610001	3710000	4.01588e-06	3.22696e-06	2.39982e-06	5.71429e-06	0	0	0.0323717	0.00294413	0.0737055	0.017094
chr4	3620001	3720000	4.01588e-06	3.22696e-06	2.39982e-06	5.71429e-06	0	0	0.0323717	0.00294413	0.0737055	0.017094
chr4	3630001	3730000	4.01588e-06	3.22696e-06	2.39982e-06	5.71429e-06	0	0	0.0323717	0.00294413	0.0737055	0.017094
chr4	3640001	3740000	4.01588e-06	3.22696e-06	2.39982e-06	5.71429e-06	0	0	0.0323717	0.00294413	0.0737055	0.017094
chr4	3650001	3750000	4.01588e-06	3.22696e-06	2.39982e-06	5.71429e-06	0	0	0.0323717	0.00294413	0.0737055	0.017094
chr4	3660001	3760000	4.01588e-06	3.22696e-06	2.39982e-06	5.71429e-06	0	0	0.0323717	0.00294413	0.0737055	0.017094
chr4	3670001	3770000	4.01588e-06	3.22696e-06	2.39982e-06	5.71429e-06	0	0	0.0323717	0.00294413	0.0737055	0.017094
chr4	3680001	3780000	4.01588e-06	3.22696e-06	2.39982e-06	5.71429e-06	0	0	0.0323717	0.00294413	0.0737055	0.017094
chr4	3690001	3790000	4.01588e-06	3.22696e-06	2.39982e-06	5.71429e-06	0	0	0.0323717	0.00294413	0.0737055	0.017094
chr4	4360001	4460000	6.55567e-06	1.44858e-05	1.05904e-05	1.71429e-05	0	0	0	0	0	0
chr4	4370001	4470000	6.55567e-06	1.44858e-05	1.05904e-05	1.71429e-05	0	0	0	0	0	0
chr4	4380001	4480000	6.55567e-06	1.44858e-05	1.05904e-05	1.71429e-05	0	0	0	0	0	0
chr4	4390001	4490000	6.55567e-06	1.44858e-05	1.05904e-05	1.71429e-05	0	0	0	0	0	0
chr4	4400001	4500000	6.55567e-06	1.44858e-05	1.05904e-05	1.71429e-05	0	0	0	0	0	0
chr4	4410001	4510000	6.55567e-06	1.44858e-05	1.05904e-05	1.71429e-05	0	0	0	0	0	0
chr4	4420001	4520000	6.55567e-06	1.44858e-05	1.05904e-05	1.71429e-05	0	0	0	0	0	0
chr4	4430001	4530000	6.55567e-06	1.44858e-05	1.05904e-05	1.71429e-05	0	0	0	0	0	0
chr4	4440001	4540000	6.55567e-06	1.44858e-05	1.05904e-05	1.71429e-05	0	0	0	0	0	0
chr4	4450001	4550000	6.55567e-06	1.44858e-05	1.05904e-05	1.71429e-05	0	0	0	0	0	0
chr4	4610001	4710000	3.11112e-06	3.90958e-06	3.25794e-06	5.71429e-06	0	0	0	0	0	0
chr4	4620001	4720000	3.11112e-06	3.90958e-06	3.25794e-06	5.71429e-06	0	0	0	0	0	0
chr4	4630001	4730000	3.11112e-06	3.90958e-06	3.25794e-06	5.71429e-06	0	0	0	0	0	0
[truncated: 5,001 more rows]
